# Supplementary material for: Short-Term Calorie Restriction in Male Mice Feminizes Gene Expression and Alters Key Regulators of Conserved Aging Regulatory Pathways
Source: PLoS One. 2009 Apr 16;4(4):e5242. doi: 10.1371/journal.pone.0005242 (PMC2667255; doi:10.1371/journal.pone.0005242)
Supplement: Table S2 — All genes significantly changed in CR relative to HIGHCAL. Fold changes are provided by Significance Analysis of Microarrays (SAM) software, and are approximate values averaged over all CRmax/HIGHCAL conditions. Negative fold changes are represented as the negative inverse (-HIGHCAL/CRmax). Stat Score (d) is the modified t-statistic returned by SAM. FC Rank is the ranking of genes in descending order from largest to smallest fold change and separate rankings are provided for upregulated and downregulated genes. Separate statistical rankings are provided for upregulated and downregulated genes and are combined into a single list. q-value is given as a percent from SAM and the restrictive set of genes comprises those with a q-value<1.0%. (0.75 MB XLS) [file pone.0005242.s002.xls]

## Sheet: Table S3, SAM q=<0.1
Table S2. All genes significantly changed in CR relative to HIGHCAL. Fold changes are provided by Significance Analysis of Microarrays (SAM) software, and are approximate values averaged over all CRmax/HIGHCAL conditions. Negative fold changes are represented as the negative inverse (-HIGHCAL/CRmax). Stat Score (d) is the modified t-statistic returned by SAM. FC Rank is the ranking of genes in de…
Gene ID	Gene Name	Fold Change	Score (d)	FC Rank	q-value (%)	Stat Rank
MGI:1921997	Ddit4, DNA-damage-inducible transcript 4	33.2581	12.5984	6	0	1
MGI:104993	Lepr, leptin receptor	58.395	11.3881	3	0	2
MGI:95791	Got1, glutamate oxaloacetate transaminase 1, soluble	12.2577	10.3854	18	0	3
MGI:88598	Cyp2b10, cytochrome P450, family 2, subfamily b, polypeptide 10	12.6768	9.61683	17	0	4
MGI:1891431	Usmg1, upregulated during skeletal muscle growth 1	20.3235	9.27062	7	0	5
MGI:88600	Cyp2b9, cytochrome P450, family 2, subfamily b, polypeptide 9	16.8549	8.7667	11	0	6
MGI:700013	Sh3d4, SH3 domain protein 4	2.74858	7.7621	137	0	7
MGI:1917951	Npal1, NIPA-like domain containing 1	16.3063	7.74345	12	0	8
MGI:87934	Adra2a, adrenergic receptor, alpha 2a	38.8562	7.72159	4	0	9
MGI:1923750	Ihpk2, inositol hexaphosphate kinase 2	3.23619	7.67907	100	0	10
MGI:1927225	Tbc1d8, TBC1 domain family, member 8	10.1867	7.58259	27	0	11
MGI:103573	Cebpd, CCAAT/enhancer binding protein (C/EBP), delta	4.3364	7.42323	74	0	12
MGI:1915517	Slc25a22, solute carrier family 25 (mitochondrial carrier, glutamate), member 22	5.01222	7.36691	63	0	13
MGI:88564	Ctsl, cathepsin L	4.8506	7.23148	66	0	14
MGI:2139365	Abtb2 and Name: ankyrin repeat and BTB (POZ) domain containing 2	5.99536	7.22902	53	0	15
MGI:1914103	Pnpla2, patatin-like phospholipase domain containing 2	2.92482	7.13181	123	0	16
MGI:1929882	As3mt, arsenic (+3 oxidation state) methyltransferase	5.06541	7.01739	62	0	17
MGI:95586	Fst, follistatin	13.2759	6.98765	16	0	18
MGI:1926609	Trp53inp1, transformation related protein 53 inducible nuclear protein 1	5.7004	6.98331	55	0	19
MGI:1917156	Mftc, mitochondrial folate transporter/carrier	2.2942	6.79338	193	0	20
MGI:1921356	Iqwd1, IQ motif and WD repeats 1	2.00478	6.74231	257	0	21
MGI:1338883	Gfpt2, glutamine fructose-6-phosphate transaminase 2	8.66238	6.69788	32	0	22
MGI:1923541	1110003O08Rik, RIKEN cDNA 1110003O08 gene	2.95584	6.69667	122	0	23
MGI:104556	Cdkn1a, cyclin-dependent kinase inhibitor 1A (P21)	10.1897	6.69274	26	0	24
MGI:1926217	Rnase4, ribonuclease, RNase A family 4	6.32514	6.6115	49	0	25
MGI:1099443	Nnmt, nicotinamide N-methyltransferase	36.4855	6.58766	5	0	26
MGI:1920249	Insig2, insulin induced gene 2	4.01787	6.53882	83	0	27
MGI:1924920	9130208E07Rik, RIKEN cDNA 9130208E07 gene	6.88021	6.41372	44	0	28
MGI:1915913	Slc25a25, solute carrier family 25 (mitochondrial carrier, phosphate carrier), member 25	3.48363	6.38555	93	0	29
MGI:1916776	Fmo2, flavin containing monooxygenase 2	19.6032	6.37868	8	0	30
MGI:105125	Eif1, eukaryotic translation initiation factor 1	1.79675	6.29431	339	0	31
MGI:104670	Fkbp5, FK506 binding protein 5	5.15531	6.20736	60	0	32
MGI:1923737	Ppp1r3g, protein phosphatase 1, regulatory (inhibitor) subunit 3G	15.3198	6.17309	13	0	33
MGI:1927096	Cyp39a1, cytochrome P450, family 39, subfamily a, polypeptide 1	9.27746	6.13466	30	0	34
MGI:1915396	Arl13b, ADP-ribosylation factor-like 13B	4.06883	6.12993	81	0	35
MGI:106203	Skil, SKI-like	2.53904	6.11241	157	0	36
MGI:1924010	1810044K17Rik, RIKEN cDNA 1810044K17 gene	4.57123	6.0959	71	0	37
MGI:1920858	Marveld3, MARVEL (membrane-associating) domain containing 3	6.3779	6.07763	48	0	38
MGI:1924754	8030488J09Rik, RIKEN cDNA 8030488J09 gene	8.09667	5.95632	37	0	39
MGI:1196284	Dsip1, delta sleep inducing peptide, immunoreactor	2.75503	5.9488	135	0	40
MGI:1929459	Rabgef1, RAB guanine nucleotide exchange factor (GEF) 1	2.54603	5.94213	155	0	41
MGI:88084	Asl, argininosuccinate lyase	2.78274	5.94187	132	0	42
MGI:107776	Gadd45b, growth arrest and DNA-damage-inducible 45 beta	4.15324	5.87072	80	0	43
MGI:1100496	Fmo3, flavin containing monooxygenase 3	63.7351	5.83023	2	0	44
MGI:105120	Dusp1, dual specificity phosphatase 1	2.4259	5.81562	170	0	45
MGI:1929745	Cdc42ep5, CDC42 effector protein (Rho GTPase binding) 5	7.63425	5.79209	40	0	46
MGI:99828	Slc7a2, solute carrier family 7 (cationic amino acid transporter, y+ system), member 2	3.11368	5.78067	109	0	47
MGI:98270	Sds, serine dehydratase	4.57898	5.74048	70	0	48
MGI:104747	Pkia, protein kinase inhibitor, alpha	4.03377	5.70792	82	0	49
MGI:1918708	Bcor, Bcl6 interacting corepressor	2.05005	5.70084	245	0	50
MGI:88599	Cyp2b13, cytochrome P450, family 2, subfamily b, polypeptide 13	19.0153	5.70072	9	0	51
MGI:95530	Fh1, fumarate hydratase 1	3.02706	5.68629	118	0	52
MGI:101825	D16H22S680E, DNA segment, Chr 16, human D22S680E, expressed	2.0003	5.63731	261	0	53
MGI:1918865	Skil, SKI-like	2.7543	5.59633	136	0	54
MGI:1342774	Ppargc1a, peroxisome proliferative activated receptor, gamma, coactivator 1 alpha	6.02785	5.53043	52	0	55
MGI:1925808	Htra3, serine protease HTRA3	2.4407	5.52478	168	0	56
MGI:1889549	Txnip, thioredoxin interacting protein	3.03026	5.49373	117	0	57
MGI:1891340	Lpin1, lipin 1	4.874	5.46627	65	0	58
MGI:1923679	2310007H09Rik, RIKEN cDNA 2310007H09 gene	2.25342	5.45975	200	0	59
AI226330	NO NAME, uf06g06.y1 Soares_mammary_gland_NMLMG cDNA clone	2.96536	5.4581	120	0	60
MGI:1891341	Lpin2, lipin 2	2.18368	5.4237	213	0	61
MGI:2145349	Ccrk, cell cycle related kinase	3.64864	5.38468	87	0	62
MGI:2385017	BC011468, cDNA sequence BC011468	2.00071	5.36925	260	0	63
MGI:95537	Ctgf, connective tissue growth factor	3.31433	5.35599	97	0	64
MGI:1914057	8430438D04Rik, RIKEN cDNA 8430438D04 gene	2.78989	5.33548	130	0	65
MGI:1197523	Prss7, protease, serine, 7 (enterokinase)	4.18759	5.3191	78	0	66
MGI:1346325	Gadd45g, growth arrest and DNA-damage-inducible 45 gamma	4.25465	5.30284	76	0	67
MGI:1889585	Sall1, sal-like 1 (Drosophila)	2.75722	5.29341	134	0	68
MGI:1915587	Crip2, cysteine rich protein 2	2.4026	5.25875	176	0	69
MGI:107285	Ctsh, cathepsin H	3.22901	5.1909	101	0	70
MGI:1334446	Rbpms, RNA binding protein gene with multiple splicing	1.7717	5.19027	357	0	71
MGI:97394	Oat, ornithine aminotransferase	3.10774	5.12252	110	0	72
MGI:1924042	2410131K14Rik, RIKEN cDNA 2410131K14 gene	2.0613	5.12136	242	0	73
MGI:1914693	Map1lc3b, microtubule-associated protein 1 light chain 3 beta	1.90271	5.0948	299	0	74
MGI:1350932	Ncoa4, nuclear receptor coactivator 4	2.00892	5.09424	256	0	75
MGI:108384	Btg2, B-cell translocation gene 2, anti-proliferative	5.79165	5.05471	54	0	76
MGI:1918343	Atoh8, atonal homolog 8 (Drosophila)	2.40632	5.05324	175	0	77
MGI:1351896	Slco1a4, solute carrier organic anion transporter family, member 1a4	5.07366	5.03273	61	0	78
MGI:1924869	C330008K14Rik, RIKEN cDNA C330008K14 gene	2.20245	5.02176	211	0	79
MGI:1914469	2810046C01Rik, RIKEN cDNA 2810046C01 gene	1.97964	5.01649	270	0	80
MGI:99437	Arl4, ADP-ribosylation factor-like 4	2.04143	4.99346	246	0	81
MGI:88373	Cebpb, CCAAT/enhancer binding protein (C/EBP), beta	2.18929	4.99086	212	0	82
MGI:1933786	Dnaja3, DnaJ (Hsp40) homolog, subfamily A, member 3	1.78555	4.99025	347	0	83
MGI:1339963	Siat9, sialyltransferase 9 (CMP-NeuAc:lactosylceramide alpha-2,3-sialyltransferase)	2.7904	4.9799	129	0	84
MGI:1345162	Adam23, a disintegrin and metalloprotease domain 23	2.32461	4.9692	189	0	85
MGI:1927110	D1Bwg0491e, DNA segment, Chr 1, Brigham & Women's Genetics 0491 expressed	1.61397	4.93861	449	0	86
MGI:1100818	Crcp, calcitonin gene-related peptide-receptor component protein	1.91118	4.93797	292	0	87
MGI:101918	Akr1b7, aldo-keto reductase family 1, member B7	68.7718	4.93114	1	0	88
MGI:101836	Traf1, Tnf receptor-associated factor 1	2.66011	4.91087	145	0	89
MGI:2150019	Spred2, sprouty protein with EVH-1 domain 2, related sequence	1.57272	4.90904	486	0	90
MGI:1926341	Sult1d1, sulfotransferase family 1D, member 1	6.37861	4.90606	47	0	91
MGI:97611	Plau, plasminogen activator, urokinase	2.66376	4.87984	144	0	92
MGI:1349457	Tde1, tumor differentially expressed 1	2.11719	4.87528	226	0	93
MGI:1340062	Sgk, serum/glucocorticoid regulated kinase	4.55545	4.87082	72	0	94
MGI:107516	Gata6, GATA binding protein 6	1.71863	4.86097	388	0	95
MGI:2152406	Kiaa0298-hp, KIAA0298 hypothetical protein (human)	2.25077	4.84593	201	0	96
MGI:2684817	Rnu17d, RNA, U17d small nucleolar	2.07135	4.84097	238	0	97
MGI:1095734	Ccng2, cyclin G2	2.07834	4.83616	235	0	98
MGI:1933754	Nedd4l, neural precursor cell expressed, developmentally down-regulated gene 4-like	2.55533	4.81857	154	0	99
MGI:101876	Tead1, TEA domain family member 1	1.84911	4.79916	316	0	100
MGI:1926157	Atf6, activating transcription factor 6	1.62259	4.78903	442	0	101
MGI:88090	Ass1, argininosuccinate synthetase 1	2.34846	4.78758	187	0	102
MGI:1098776	Lbp, lipopolysaccharide binding protein	2.41554	4.76114	173	0	103
MGI:1923921	5330406M23Rik, RIKEN cDNA 5330406M23 gene	3.50921	4.75209	92	0	104
MGI:96545	Il1r1, interleukin 1 receptor, type I	2.4238	4.75158	172	0	105
MGI:104748	Peg3, paternally expressed 3	2.78836	4.72687	131	0	106
MGI:1346876	Map3k5, mitogen activated protein kinase kinase kinase 5	1.95317	4.70737	274	0	107
MGI:1354381	Tmprss2, transmembrane protease, serine 2	3.63196	4.6951	89	0	108
MGI:1919599	Dusp3, dual specificity phosphatase 3 (vaccinia virus phosphatase VH1-related)	1.81021	4.69075	331	0	109
MGI:1918395	4933425F03Rik, RIKEN cDNA 4933425F03 gene	2.46072	4.67039	164	0	110
MGI:2444679	Tcp11l2, t-complex 11 (mouse) like 2	1.91003	4.67013	293	0	111
MGI:1354713	Acsl4, acyl-CoA synthetase long-chain family member 4	2.10509	4.64998	228	0	112
MGI:1918890	4930422I07Rik, RIKEN cDNA 4930422I07 gene	1.49822	4.62065	564	0	113
MGI:1355292	Il17rb, interleukin 17 receptor B	2.23958	4.62058	203	0	114
MGI:96919	Ascl1, achaete-scute complex homolog-like 1 (Drosophila)	2.53352	4.61271	158	0	115
MGI:1919257	1600019O04Rik, RIKEN cDNA 1600019O04 gene	1.89076	4.61224	304	0	116
MGI:2183438	Ell2, elongation factor RNA polymerase II 2	2.36549	4.60859	186	0	117
MGI:1931526	Hist1h1c, histone 1, H1c	3.13534	4.60602	108	0	118
MGI:99677	Adcy1, adenylate cyclase 1	11.8826	4.59737	21	0	119
MGI:1917824	Cpm, carboxypeptidase M	3.22303	4.59413	102	0	120
MGI:96623	Itpr1, inositol 1,4,5-triphosphate receptor 1	1.94045	4.57577	283	0	121
MGI:1349217	Abcd4, ATP-binding cassette, sub-family D (ALD), member 4	1.99695	4.5707	262	0	122
MGI:1926033	Brpf1, bromodomain and PHD finger containing, 1	1.80264	4.56372	335	0	123
MGI:1931123	Inpp4a, inositol polyphosphate-4-phosphatase, type I	2.08184	4.52704	232	0	124
MGI:1919283	1810043J12Rik, RIKEN cDNA 1810043J12 gene	1.92911	4.51	286	0	125
MGI:1270841	Cry1, cryptochrome 1 (photolyase-like)	3.41652	4.47977	94	0	126
MGI:2155278	Sesn1, sestrin 1	3.2496	4.43943	99	0	127
MGI:1339968	Cth, cystathionase (cystathionine gamma-lyase)	2.80806	4.42865	127	0	128
MGI:88554	Ctla2a, cytotoxic T lymphocyte-associated protein 2 alpha	1.95166	4.41099	276	0	129
MGI:1888999	Angptl4, angiopoietin-like 4	2.26911	4.39121	199	0	130
MGI:109553	Ctsc, cathepsin C	2.02537	4.38816	252	0	131
MGI:108407	Rgs16, regulator of G-protein signaling 16	3.17809	4.38647	105	0	132
MGI:107752	Myo1b, myosin IB	1.85217	4.37812	314	0	133
MGI:1916119	1190002L16Rik, RIKEN cDNA 1190002L16 gene	1.40483	4.36143	705	0	134
MGI:1923824	1700018O18Rik, RIKEN cDNA 1700018O18 gene	2.20808	4.34552	208	0	135
MGI:1919562	2310038P10Rik, RIKEN cDNA 2310038P10 gene	4.6642	4.32418	68	0	136
MGI:1352504	Hip1r, huntingtin interacting protein 1 related	1.93547	4.32303	285	0	137
MGI:88038	Fabp4, fatty acid binding protein 4, adipocyte	2.23729	4.31472	204	0	138
MGI:2149780	1700012P16Rik, RIKEN cDNA 1700012P16 gene	2.13787	4.30159	220	0	139
MGI:105102	Gpx3, glutathione peroxidase 3	3.39157	4.29897	95	0	140
MGI:97365	Pnp, purine-nucleoside phosphorylase	1.64821	4.29726	426	0	141
MGI:1915109	2310002J15Rik, RIKEN cDNA 2310002J15 gene	2.44209	4.29433	167	0	142
MGI:1919039	Taf5l, TAF5-like RNA polymerase II, p300/CBP-associated factor (PCAF)-associated factor	1.45756	4.288	612	0	143
MGI:1927073	Slc29a1, solute carrier family 29 (nucleoside transporters), member 1	1.97985	4.28533	269	0	144
MGI:1100842	Gfra1, glial cell line derived neurotrophic factor family receptor alpha 1	2.39861	4.26527	177	0	145
MGI:1929492	Arl6ip2, ADP-ribosylation factor-like 6 interacting protein 2	1.91136	4.26379	291	0	146
MGI:1342274	Slc25a15, solute carrier family 25 (mitochondrial carrier ornithine transporter), member 15	2.49666	4.24316	161	0	147
MGI:2141857	Atf5, activating transcription factor 5	2.02633	4.23999	251	0	148
MGI:1914148	1300006M19Rik, RIKEN cDNA 1300006M19 gene	1.62557	4.21859	440	0	149
MGI:1330262	Zfp259, zinc finger protein 259	1.61388	4.20714	450	0	150
MGI:97171	Mt1, metallothionein 1	5.20603	4.20708	59	0	151
MGI:99782	Nt5e, 5' nucleotidase, ecto	2.58927	4.20146	150	0	152
MGI:1915010	Slc38a2, solute carrier family 38, member 2	2.38869	4.17988	182	0	153
MGI:1915902	Map3k7ip2, mitogen-activated protein kinase kinase kinase 7 interacting protein 2	1.8794	4.17953	306	0	154
MGI:88215	Btg1, B-cell translocation gene 1, anti-proliferative	2.39666	4.17631	180	0	155
MGI:1916028	1110038D17Rik, RIKEN cDNA 1110038D17 gene	1.68839	4.15143	404	0	156
MGI:98911	Upk1a, uroplakin 1A	2.74224	4.14843	138	0	157
MGI:1316732	Clca1, chloride channel calcium activated 1	2.96472	4.14673	121	0	158
MGI:1278315	Lrp5, low density lipoprotein receptor-related protein 5	1.73151	4.14091	378	0	159
MGI:3029290	Zfp281, zinc finger protein 281	1.82162	4.11964	326	0	160
MGI:1914742	Anubl1, AN1, ubiquitin-like, homolog (Xenopus laevis)	2.08486	4.11039	230	0	161
MGI:1316650	Slc37a4, solute carrier family 37 (glycerol-6-phosphate transporter), member 4	2.01626	4.10871	255	0	162
MGI:96910	Maff, v-maf musculoaponeurotic fibrosarcoma oncogene family, protein F (avian)	3.05853	4.10708	115	0	163
MGI:98304	Siat4a, sialyltransferase 4A (beta-galactoside alpha-2,3-sialytransferase)	1.79115	4.10526	342	0	164
MGI:1928373	Dnajc7, DnaJ (Hsp40) homolog, subfamily C, member 7	1.42525	4.08399	668	0	165
MGI:1919722	Slc16a10, solute carrier family 16 (monocarboxylic acid transporters), member 10	4.15656	4.07795	79	0	166
MGI:1202889	Sema6b, sema domain, transmembrane domain (TM), and cytoplasmic domain, (semaphorin) 6B	2.38357	4.07684	183	0	167
MGI:1918457	Nudt4, nudix (nucleoside diphosphate linked moiety X)-type motif 4	1.61109	4.07458	452	0	168
MGI:1855691	Map3k6, mitogen-activated protein kinase kinase kinase 6	3.82571	4.05708	84	0	169
MGI:2446296	BC033915, cDNA sequence BC033915	1.51091	4.0559	550	0	170
MGI:1346017	Clpx, caseinolytic protease X (E.coli)	2.72813	4.05001	139	0	171
MGI:107341	Ctss, cathepsin S	1.95757	4.03351	273	0	172
NM_027884	Tns1, tensin (Tns), mRNA., chromosome = 1, location = 1	2.42432	4.02002	171	0	173
MGI:2444911	Slc25a29, solute carrier family 25 (mitochondrial carrier, palmitoylcarnitine transporter), member 29	2.15721	4.01828	218	0	174
MGI:894653	Npm3, nucleoplasmin 3	1.62959	4.01234	437	0	175
MGI:1347001	Btd, biotinidase	1.66397	4.00529	415	0	176
MGI:1914981	Fbxo32, F-box only protein 32	1.70077	4.00233	398	0	177
MGI:107793	Crmp1, collapsin response mediator protein 1	1.79318	3.99963	341	0	178
MGI:2444509	Leng9, leukocyte receptor cluster (LRC) member 9	8.88643	3.99843	31	0	179
MGI:2159437	Agtpbp1, ATP/GTP binding protein 1	2.08109	3.99185	233	0	180
MGI:1916798	2310015A10Rik, RIKEN cDNA 2310015A10 gene	2.46145	3.99021	163	0	181
U47865	NO NAME, intracisternal A-particle U3 region mRNA.	1.72767	3.94689	381	0	182
MGI:1925044	A930008K15Rik, RIKEN cDNA A930008K15 gene	3.22285	3.94346	103	0	183
MGI:2443049	D230025D16Rik, RIKEN cDNA D230025D16 gene	1.76954	3.94272	358	0	184
MGI:2388266	BC029169, cDNA sequence BC029169	1.7352	3.94128	375	0	185
MGI:1328362	Blm, Bloom syndrome homolog (human)	4.68897	3.93831	67	0	186
MGI:1314883	Tnfrsf1b, tumor necrosis factor receptor superfamily, member 1b	1.78044	3.91403	351	0	187
MGI:1914750	Ccar1, cell division cycle and apoptosis regulator 1	1.46125	3.91329	606	0	188
MGI:1270126	Ulk1, Unc-51 like kinase 1 (C. elegans)	1.50339	3.90937	555	0	189
MGI:1913379	1110018J18Rik, RIKEN cDNA 1110018J18 gene	1.52742	3.90898	531	0	190
MGI:1913662	Arrdc4, arrestin domain containing 4	1.83358	3.9073	319	0	191
MGI:2141794	Frmd4b, FERM domain containing 4B	2.06987	3.89534	239	0	192
MGI:88393	Chd1, chromodomain helicase DNA binding protein 1	2.2493	3.89171	202	0	193
MGI:95558	Flt1, FMS-like tyrosine kinase 1	1.43228	3.88948	658	0	194
MGI:1890165	3110040D16Rik, RIKEN cDNA 3110040D16 gene	1.38249	3.88856	742	0	195
MGI:1349453	Vsnl1, visinin-like 1	2.53964	3.88007	156	0	196
MGI:109604	Plk3, polo-like kinase 3 (Drosophila)	3.15516	3.87801	106	0	197
MGI:1098283	Per1, period homolog 1 (Drosophila)	2.20462	3.86079	210	0	198
MGI:1928401	Rsn, restin (Reed-Steinberg cell-expressed intermediate filament-associated protein)	1.8598	3.85745	310	0	199
MGI:1194490	Diap1, diaphanous homolog 1 (Drosophila)	1.473	3.84553	592	0	200
MGI:2139764	Sec24b, SEC24 related gene family, member B (S. cerevisiae)	1.59168	3.84551	466	0	201
MGI:106210	Dmbt1, deleted in malignant brain tumors 1	11.8099	3.84277	22	0	202
MGI:2385206	Pabpc4, poly A binding protein, cytoplasmic 4	1.4866	3.83254	576	0	203
MGI:1201690	Mtap6, microtubule-associated protein 6	1.6573	3.81956	421	0	204
MGI:1891827	Mir16, membrane interacting protein of RGS16	1.78256	3.81572	349	0	205
MGI:1353573	Aass, aminoadipate-semialdehyde synthase	3.14933	3.81464	107	0	206
MGI:1926139	Wsb1, WD repeat and SOCS box-containing 1	2.61598	3.81072	149	0	207
MGI:1917936	Dusp16, dual specificity phosphatase 16	1.54833	3.79827	507	0	208
MGI:1920347	Dact2, dapper homolog 2, antagonist of beta-catenin (xenopus)	2.06211	3.79276	240	0	209
MGI:101766	Ryk, receptor-like tyrosine kinase	1.42224	3.7904	675	0	210
MGI:104986	Ang-ps1, angiogenin, ribonuclease A family, pseudogene 1	1.9074	3.78797	296	0	211
MGI:103222	Zbtb16, zinc finger and BTB domain containing 16	3.18187	3.77406	104	0	212
MGI:1346074	Fxr2h, fragile X mental retardation gene 2, autosomal homolog	1.49581	3.77049	566	0	213
MGI:1920432	3110045G13Rik, RIKEN cDNA 3110045G13 gene	1.71987	3.75341	386	0	214
MGI:2446133	Parp16, poly (ADP-ribose) polymerase family, member 16	2.29043	3.75314	196	0	215
MGI:1922948	3110001K24Rik, RIKEN cDNA 3110001K24 gene	2.29405	3.74654	194	0	216
MGI:1351633	Ihpk1, inositol hexaphosphate kinase 1	1.43733	3.74557	645	0	217
MGI:87968	Ahcy, S-adenosylhomocysteine hydrolase	1.94601	3.74377	280	0	218
MGI:88447	Col11a2, procollagen, type XI, alpha 2	3.09994	3.73831	111	0	219
MGI:1921527	Chic2, cysteine-rich hydrophobic domain 2	1.54288	3.73474	510	0	220
MGI:1921405	1300002F13Rik, RIKEN cDNA 1300002F13 gene	2.09152	3.73192	229	0	221
MGI:1914081	Cab39l, calcium binding protein 39-like	1.8978	3.70411	301	0	222
MGI:102757	Try4, trypsin 4	18.3576	3.69997	10	0	223
MGI:1922904	1700003O08Rik, RIKEN cDNA 1700003O08 gene	1.8756	3.69923	307	0	224
MGI:1923330	5830472M02Rik, RIKEN cDNA 5830472M02 gene	1.64029	3.68936	430	0	225
MGI:1916127	Maf1, MAF1 homolog (yeast)	1.50138	3.682	559	0	226
MGI:88284	Cbr1, carbonyl reductase 1	2.37636	3.67722	184	0	227
MGI:1890077	Foxo1, forkhead box O1	1.52283	3.67614	540	0	228
MGI:105982	Rfx1, regulatory factor X, 1 (influences HLA class II expression)	1.72034	3.67542	385	0	229
MGI:1352483	Mga, MAX gene associated	1.71654	3.67493	389	0	230
MGI:1918491	Dmrtc2, doublesex and mab-3 related transcription factor like family C2	2.57739	3.65496	152	0	231
MGI:104754	Snf1lk, SNF1-like kinase	2.69179	3.6521	142	0	232
MGI:103038	Stat3, signal transducer and activator of transcription 3	1.66442	3.64785	414	0	233
MGI:108417	Nrtn, neurturin	2.00232	3.64725	259	0	234
MGI:1343188	Ube2g2, ubiquitin-conjugating enzyme E2G 2	1.49333	3.6418	568	0	235
MGI:1924131	6430411K14Rik, RIKEN cDNA 6430411K14 gene	1.9919	3.64113	266	0	236
MGI:1920933	2410118P20Rik, RIKEN cDNA 2410118P20 gene	2.28819	3.62719	198	0	237
MGI:88139	Bcl2l1, Bcl2-like 1	2.39668	3.62492	179	0	238
MGI:1929116	Zfp113, zinc finger protein 113	1.75401	3.62001	367	0	239
MGI:2140940	Acacb, acetyl-Coenzyme A carboxylase beta	2.08021	3.61613	234	0	240
MGI:99180	Zfp36, zinc finger protein 36	1.75859	3.61481	366	0	241
MGI:1923121	4930566A11Rik, RIKEN cDNA 4930566A11 gene	1.58402	3.61329	473	0	242
MGI:1915033	Elys, embryonic large molecule derived from yolk sac	1.79029	3.60759	343	0	243
MGI:1858234	Gpiap1, GPI-anchored membrane protein 1	1.60751	3.6042	456	0	244
MGI:1316717	Ifrd1, interferon-related developmental regulator 1	2.47818	3.57932	162	0	245
MGI:2181659	Tox, thymocyte selection-associated HMG box gene	2.20646	3.5667	209	0	246
MGI:104638	Tff3, trefoil factor 3, intestinal	5.4395	3.56331	58	0	247
MGI:107815	Pfkfb2, 6-phosphofructo-2-kinase/fructose-2,6-biphosphatase 2	1.99001	3.54774	267	0	248
MGI:96243	Hspa2, heat shock protein 2	1.72217	3.54748	383	0	249
MGI:1924840	4631426J05Rik, RIKEN cDNA 4631426J05 gene	1.81424	3.53626	327	0	250
MGI:1860611	Pdlim1, PDZ and LIM domain 1 (elfin)	2.03425	3.53144	249	0	251
MGI:1923035	4930429H24Rik, RIKEN cDNA 4930429H24 gene	1.44353	3.52655	636	0	252
MGI:1888525	Tob2, transducer of ERBB2, 2	1.64286	3.52625	428	0	253
MGI:96571	Inhbb, inhibin beta-B	3.0737	3.52506	113	0	254
BC002127	NO NAME, clone IMAGE:3590081, mRNA, partial cds.	1.78481	3.5186	348	0	255
MGI:1924555	9430077D24Rik, RIKEN cDNA 9430077D24 gene	1.41444	3.51712	691	0	256
MGI:99495	Brd2, bromodomain containing 2	1.41705	3.5101	684	0	257
MGI:109373	Hmox2, heme oxygenase (decycling) 2	1.44743	3.50182	627	0	258
MGI:1919735	2610301F02Rik, RIKEN cDNA 2610301F02 gene	1.6361	3.49791	434	0	259
MGI:96799	Lmyc1, lung carcinoma myc related oncogene 1	1.76171	3.4973	363	0	260
MGI:1917551	2610024B07Rik, RIKEN cDNA 2610024B07 gene	2.44505	3.48752	166	0	261
MGI:104676	Man1b, mannosidase 1, beta	1.42568	3.48172	667	0	262
MGI:1916774	Esam1, endothelial cell-specific adhesion molecule	1.86808	3.48148	308	0	263
MGI:1916062	1110046J11Rik, RIKEN cDNA 1110046J11 gene	1.56215	3.4743	496	0	264
MGI:106639	Mthfr, 5,10-methylenetetrahydrofolate reductase	2.52101	3.44393	160	0	265
MGI:104627	Dst, dystonin	1.73823	3.43777	372	0	266
MGI:96995	Mll, myeloid/lymphoid or mixed-lineage leukemia	1.52641	3.42862	534	0	267
MGI:108359	Alx4, aristaless 4	2.58892	3.42463	151	0	268
MGI:1916863	Pofut2, protein O-fucosyltransferase 2	1.41565	3.42031	686	0	269
MGI:1345280	Slc30a3, solute carrier family 30 (zinc transporter), member 3	2.56553	3.41611	153	0	270
MGI:104555	Mafb, v-maf musculoaponeurotic fibrosarcoma oncogene family, protein B (avian)	1.90639	3.40958	297	0	271
MGI:1859516	Rps28, ribosomal protein S28	1.34491	3.40874	827	0	272
MGI:1915903	1110030L07Rik, RIKEN cDNA 1110030L07 gene	1.52347	3.40612	538	0	273
MGI:104982	Cebpg, CCAAT/enhancer binding protein (C/EBP), gamma	1.34544	3.3991	825	0	274
MGI:1922664	Ccnl1, cyclin L1	1.53573	3.39777	517	0	275
MGI:1916013	1110038B12Rik, RIKEN cDNA 1110038B12 gene	1.4768	3.38868	587	0	276
MGI:1918678	5430437C10Rik, RIKEN cDNA 5430437C10 gene	2.43763	3.3876	169	0	277
MGI:88110	Atp2a2, ATPase, Ca++ transporting, cardiac muscle, slow twitch 2	1.53069	3.387	525	0	278
MGI:1929898	1500001H12Rik, RIKEN cDNA 1500001H12 gene	3.0844	3.38682	112	0	279
MGI:101842	Pla2g1b, phospholipase A2, group IB, pancreas	7.14692	3.37915	43	0	280
MGI:1919049	Ptcd1, pentatricopeptide repeat domain 1	1.55811	3.37759	500	0	281
MGI:1918057	Arrdc2, arrestin domain containing 2	1.76084	3.36667	364	0	282
MGI:1914066	9030625G08Rik, RIKEN cDNA 9030625G08 gene	1.90868	3.36619	294	0	283
MGI:1913881	5730414C17Rik, RIKEN cDNA 5730414C17 gene	1.74121	3.35899	371	0	284
MGI:98146	Rps18, ribosomal protein S18	1.46241	3.35092	601	0	285
MGI:1920212	Ecgf1, endothelial cell growth factor 1 (platelet-derived)	1.76617	3.34612	361	0	286
AK016900	NO NAME, adult male testis cDNA, RIKEN full-length enriche	2.04128	3.33752	247	0	287
MGI:97613	Plcb1, phospholipase C, beta 1	1.59977	3.33434	463	0	288
MGI:2385891	BC036563, cDNA sequence BC036563	1.58617	3.31725	470	0	289
MGI:2180801	Atp13a, ATPase type 13A	1.40587	3.31176	701	0	290
MGI:1916724	BC026744, cDNA sequence BC026744	1.60738	3.30442	457	0	291
MGI:102944	Ube2b, ubiquitin-conjugating enzyme E2B, RAD6 homology (S. cerevisiae)	1.44073	3.30247	639	0	292
MGI:1919649	Brap, BRCA1 associated protein	1.54756	3.29443	508	0	293
MGI:107741	Pvr, poliovirus receptor	2.304	3.2932	192	0	294
MGI:105381	Lamr1, laminin receptor 1 (ribosomal protein SA)	1.48803	3.29062	574	0	295
MGI:1917244	1700027M01Rik, RIKEN cDNA 1700027M01 gene	1.69297	3.28925	402	0	296
MGI:2384310	Rbm10, RNA binding motif protein 10	1.40082	3.28879	711	0	297
MGI:1920055	2810455K09Rik, RIKEN cDNA 2810455K09 gene	1.80188	3.2843	336	0	298
MGI:107953	Klc2, kinesin light chain 2	1.44623	3.28366	630	0	299
MGI:1917642	Asb12, ankyrin repeat and SOCS box-containing protein 12	1.43218	3.28114	659	0	300
MGI:104636	Tle1, transducin-like enhancer of split 1, homolog of Drosophila E(spl)	2.02309	3.27995	254	0	301
MGI:107321	Cutl2, cut-like 2 (Drosophila)	3.35244	3.27549	96	0	302
MGI:1197519	Bcl2l11, BCL2-like 11 (apoptosis facilitator)	2.21706	3.26919	206	0	303
MGI:1919840	2700017M01Rik, RIKEN cDNA 2700017M01 gene	1.3485	3.26729	816	0	304
MGI:1916216	1500001L15Rik, RIKEN cDNA 1500001L15 gene	1.30509	3.26314	937	0	305
MGI:1917825	5730466C23Rik, RIKEN cDNA 5730466C23 gene	1.85509	3.25687	312	0	306
MGI:102896	Sult1a1, sulfotransferase family 1A, phenol-preferring, member 1	1.80493	3.24941	334	0	307
MGI:1342773	Klf3, Kruppel-like factor 3 (basic)	1.8567	3.24434	311	0	308
MGI:101849	Gnb2l1, guanine nucleotide binding protein (G protein), beta polypeptide 2 like 1	1.35314	3.24225	799	0	309
MGI:1914456	2810013P06Rik, RIKEN cDNA 2810013P06 gene	1.57681	3.23057	478	0	310
MGI:98263	Ccl6, chemokine (C-C motif) ligand 6	1.73454	3.21867	376	0	311
MGI:95301	Eif3s10, eukaryotic translation initiation factor 3, subunit 10 (theta)	1.3452	3.21573	826	0	312
MGI:1929507	Arl6ip6, ADP-ribosylation factor-like 6 interacting protein 6	1.48583	3.2082	578	0	313
MGI:1933196	Rad54l2, Rad54 like 2 (S. cerevisiae)	1.52738	3.20609	532	0	314
MGI:1914546	Socs4, suppressor of cytokine signaling 4	1.52942	3.20305	529	0	315
MGI:1922820	1700029B21Rik, RIKEN cDNA 1700029B21 gene	1.91972	3.19469	288	0	316
MGI:1921895	4930431B09Rik, RIKEN cDNA 4930431B09 gene	1.4687	3.19176	595	0	317
MGI:1350360	Phemx, pan hematopoietic expression	2.13589	3.19153	223	0	318
MGI:88559	Ctrb1, chymotrypsinogen B1	6.27436	3.18007	51	0	319
MGI:1333865	Rfxank, regulatory factor X-associated ankyrin-containing protein	1.57872	3.18002	477	0	320
MGI:1928386	Rassf1, Ras association (RalGDS/AF-6) domain family 1	1.5091	3.17821	551	0	321
MGI:1194898	Ppl, periplakin	1.80786	3.17756	333	0	322
MGI:1921098	5430406J06Rik, RIKEN cDNA 5430406J06 gene	1.40249	3.17724	709	0	323
MGI:1916291	1810013C15Rik, RIKEN cDNA 1810013C15 gene	1.78037	3.17673	352	0	324
MGI:1335090	Supt4h2, suppressor of Ty 4 homolog 2 (S. cerevisiae)	1.23805	3.1742	1196	0	325
MGI:1924295	Bcl7a, B-cell CLL/lymphoma 7A	1.3832	3.17178	739	0	326
MGI:1923028	4921507I02Rik, RIKEN cDNA 4921507I02 gene	1.63909	3.17166	431	0	327
MGI:96646	Jun, Jun oncogene	2.07168	3.17108	237	0	328
MGI:1353472	Rpl7a, ribosomal protein L7a	1.31276	3.15537	918	0.0576907	329
MGI:1929259	Accn5, amiloride-sensitive cation channel 5, intestinal	1.63728	3.15458	433	0.0576907	330
MGI:1922172	4930463P07Rik, RIKEN cDNA 4930463P07 gene	1.38561	3.15122	734	0.0576907	331
MGI:1306819	Cyp2c38, cytochrome P450, family 2, subfamily c, polypeptide 38	3.04323	3.15035	116	0.0576907	332
MGI:1913930	3230401D17Rik, RIKEN cDNA 3230401D17 gene	1.37071	3.14948	771	0.0576907	333
MGI:1889576	Cep1, centrosomal protein 1	1.79709	3.1486	338	0.0576907	334
MGI:97724	Pnmt, phenylethanolamine-N-methyltransferase	1.69069	3.14393	403	0.0576907	335
MGI:95411	Erbb3, v-erb-b2 erythroblastic leukemia viral oncogene homolog 3 (avian)	1.69848	3.13708	399	0.0576907	336
MGI:1337130	Ap4b1, adaptor-related protein complex AP-4, beta 1	1.43941	3.13328	642	0.0576907	337
MGI:1915919	1110033K02Rik, RIKEN cDNA 1110033K02 gene	1.47715	3.12976	586	0.0576907	338
MGI:104741	Nfkbia, nuclear factor of kappa light chain gene enhancer in B-cells inhibitor, alpha	1.53778	3.12909	513	0.0576907	339
MGI:102759	Prss2, protease, serine, 2	12.0181	3.12531	19	0.0576907	340
MGI:97513	Furin, furin (paired basic amino acid cleaving enzyme)	1.55319	3.11834	504	0.0576907	341
MGI:1915084	Idh3a, isocitrate dehydrogenase 3 (NAD+) alpha	1.45667	3.11585	615	0.0576907	342
MGI:1929129	Sap30, sin3 associated polypeptide	1.52946	3.11518	528	0.0576907	343
MGI:1861380	Sphk2, sphingosine kinase 2	1.58599	3.1119	471	0.0576907	344
MGI:1921383	1200011M11Rik, RIKEN cDNA 1200011M11 gene	1.47076	3.10899	593	0.0576907	345
MGI:1913466	1110063F24Rik, RIKEN cDNA 1110063F24 gene	1.38785	3.10729	731	0.0576907	346
MGI:1928900	Ehd3, EH-domain containing 3	1.57091	3.10476	488	0.0576907	347
MGI:101937	Pkib, protein kinase inhibitor beta, cAMP dependent, testis specific	1.73618	3.10343	373	0.0576907	348
MGI:88020	Amy2, amylase 2, pancreatic	8.43826	3.10073	34	0.0576907	349
MGI:1921398	1300001I01Rik, RIKEN cDNA 1300001I01 gene	1.43176	3.10028	661	0.0576907	350
MGI:1927406	Herpud1, homocysteine-inducible, endoplasmic reticulum stress-inducible, ubiquitin-like domain member 1	1.6634	3.09877	416	0.0576907	351
MGI:1349164	Sdc4, syndecan 4	1.67246	3.08359	412	0.0576907	352
MGI:3045752	1810049H19Rik, RIKEN cDNA 1810049H19 gene	14.4722	3.07552	14	0.0576907	353
MGI:1924872	Apex2, apurinic/apyrimidinic endonuclease 2	1.69751	3.06994	400	0.0576907	354
MGI:1927155	Clptm1, cleft lip and palate associated transmembrane protein 1	1.27713	3.06482	1037	0.0576907	355
NM_009245	Spi1-3, serine protease inhibitor 1-3 (Spi1-3), mRNA., ch	1.99451	3.05839	264	0.0576907	356
MGI:1201782	Oit3, oncoprotein induced transcript 3	1.51406	3.05388	549	0.0576907	357
MGI:1289282	Zfp622, zinc finger protein 622	1.41445	3.05363	690	0.0576907	358
MGI:1913425	Mustn1, musculoskeletal, embryonic nuclear protein 1	1.58268	3.04786	475	0.0576907	359
MGI:97445	Orm3, orosomucoid 3	1.99448	3.0421	265	0.0576907	360
MGI:108090	Ei24, etoposide induced 2.4 mRNA	1.45952	3.03959	609	0.0576907	361
MGI:107538	Klrb1c, killer cell lectin-like receptor subfamily B member 1C	1.75889	3.02687	365	0.0576907	362
MGI:1196373	Reps1, RalBP1 associated Eps domain containing protein	2.37125	3.01836	185	0.0576907	363
MGI:1328318	Atp6v0e, ATPase, H+ transporting, V0 subunit	1.30502	3.01086	939	0.0576907	364
MGI:2151055	Cnnm3, cyclin M3	1.82372	3.00999	325	0.0576907	365
M24786	NO NAME, Mouse anti-idotype immunoglobulin heavy chain variable, consta	2.72628	3.00829	140	0.0576907	366
MGI:891970	Serpina1b, serine (or cysteine) proteinase inhibitor, clade A, member 1b	2.10927	3.006	227	0.0576907	367
MGI:109377	Ell, elongation factor RNA polymerase II	1.43747	3.00268	644	0.0576907	368
MGI:2158502	Usp31, ubiquitin specific protease 31	1.36658	2.99876	779	0.0576907	369
MGI:1921570	Wdr33, WD repeat domain 33	1.32213	2.99603	883	0.0576907	370
MGI:1931751	Pum2, pumilio 2 (Drosophila)	1.37791	2.99357	753	0.0576907	371
MGI:1921898	4930429A08Rik, RIKEN cDNA 4930429A08 gene	1.33548	2.99159	847	0.0576907	372
MGI:1351484	Tnfrsf12a, tumor necrosis factor receptor superfamily, member 12a	2.21567	2.989	207	0.0576907	373
MGI:88017	Mat1a, methionine adenosyltransferase I, alpha	1.86755	2.9882	309	0.0576907	374
MGI:2182036	4930429M06Rik, RIKEN cDNA 4930429M06Rik	1.67917	2.98173	409	0.0576907	375
MGI:1915912	Scgb3a1, secretoglobin, family 3A, member 1	1.93973	2.97943	284	0.0576907	376
MGI:1931324	Car15, carbonic anhydrase 15	1.42723	2.9793	666	0.0576907	377
MGI:1929512	Litaf, LPS-induced TN factor	1.40608	2.97709	700	0.0576907	378
MGI:1914623	2210010C04Rik, RIKEN cDNA 2210010C04 gene	9.46122	2.97623	29	0.0576907	379
MGI:88354	Cdh1, cadherin 1	2.80926	2.97541	126	0.0576907	380
MGI:1352466	Nr2c2, nuclear receptor subfamily 2, group C, member 2	1.52187	2.9629	541	0.0576907	381
MGI:96522	Rbpsuh, recombining binding protein suppressor of hairless (Drosophila)	1.53659	2.96284	516	0.0576907	382
MGI:1913096	Jmy, junction-mediating and regulatory protein	1.40544	2.96249	703	0.0576907	383
MGI:1924097	3010009O07Rik, RIKEN cDNA 3010009O07 gene	8.1875	2.96165	36	0.0576907	384
MGI:106604	Gpld1, glycosylphosphatidylinositol specific phospholipase D1	1.82473	2.96064	322	0.0576907	385
MGI:1336200	Hpca, hippocalcin	2.29241	2.96028	195	0.0576907	386
MGI:1916968	Ipmk, inositol polyphosphate multikinase	1.42348	2.96005	674	0.0576907	387
MGI:1919391	2610017G09Rik, RIKEN cDNA 2610017G09 gene	1.317	2.95968	900	0.0576907	388
MGI:1926081	3100002P13Rik, RIKEN cDNA 3100002P13 gene	1.44761	2.95666	626	0.0576907	389
MGI:1916885	Dapk1, death associated protein kinase 1	2.13463	2.95612	224	0.0576907	390
MGI:1918398	4933425I22Rik, RIKEN cDNA 4933425I22 gene	1.5002	2.95274	561	0.0576907	391
MGI:94872	Dcn, decorin	1.36272	2.95108	783	0.0576907	392
MGI:1916924	2310075G12Rik, RIKEN cDNA 2310075G12 gene	1.43666	2.95088	647	0.0576907	393
MGI:1919976	Tbcc, tubulin-specific chaperone c	1.95823	2.94863	272	0.0576907	394
MGI:1277096	Ptp4a1, protein tyrosine phosphatase 4a1	1.74812	2.94821	369	0.0576907	395
MGI:109532	Btg3, B-cell translocation gene 3	2.63454	2.94772	146	0.0576907	396
MGI:105933	Rab3ip, RAB3A interacting protein	1.39797	2.94547	718	0.0576907	397
MGI:1096397	Rpo1-4, RNA polymerase 1-4	1.39922	2.94485	716	0.0576907	398
MGI:1917904	5730557B15Rik, RIKEN cDNA 5730557B15 gene	1.59684	2.94304	464	0.0576907	399
MGI:1354951	Gne, glucosamine	1.61628	2.94166	447	0.0576907	400
MGI:1926007	4921505C17Rik, RIKEN cDNA 4921505C17 gene	1.37867	2.94058	752	0.0576907	401
MGI:1346542	Bace1, beta-site APP cleaving enzyme 1	1.50212	2.93885	557	0.0576907	402
MGI:98822	Tfrc, transferrin receptor	2.40915	2.93785	174	0.0576907	403
MGI:1925185	A430109M19Rik, RIKEN cDNA A430109M19 gene	1.45676	2.93417	614	0.101865	404
MGI:102758	Prss3, protease, serine, 3	11.9921	2.93231	20	0.101865	405
MGI:1350917	Rps3, ribosomal protein S3	1.35677	2.92294	791	0.101865	406
MGI:101948	Wnt11, wingless-related MMTV integration site 11	1.62019	2.92237	443	0.101865	407
MGI:1340031	Nfkbil1, nuclear factor of kappa light polypeptide gene enhancer in B-cells inhibitor-like 1	1.44765	2.91725	625	0.101865	408
MGI:1916716	2300006M17Rik, RIKEN cDNA 2300006M17 gene	1.53234	2.91558	522	0.101865	409
MGI:2156057	Dclre1b, DNA cross-link repair 1B, PSO2 homolog (S. cerevisiae)	1.52573	2.91349	535	0.101865	410
MGI:104648	Fbs1, fibrosin 1	1.27555	2.91026	1047	0.101865	411
MGI:104878	Prkar1a, protein kinase, cAMP dependent regulatory, type I, alpha	1.2968	2.9048	971	0.101865	412
MGI:2156003	Snip1, Smad nuclear interacting protein 1	1.31085	2.89941	923	0.101865	413
MGI:99605	Cntfr, ciliary neurotrophic factor receptor	1.83871	2.89849	318	0.101865	414
MGI:1921272	3930401K13Rik, RIKEN cDNA 3930401K13 gene	1.23552	2.88894	1211	0.101865	415
Z47778	NO NAME, mRNA expressed in islet cells (clone 40).	1.72989	2.88831	379	0.101865	416
MGI:1859252	Fmn2, formin 2	4.19243	2.88826	77	0.101865	417
MGI:1918299	4933403M19Rik, RIKEN cDNA 4933403M19 gene	1.4691	2.88753	594	0.101865	418
MGI:1344373	Ubl3, ubiquitin-like 3	1.34085	2.88071	838	0.101865	419
MGI:109572	Tuft1, tuftelin 1	1.60529	2.88014	460	0.101865	420
MGI:1890081	Foxo3, forkhead box O3	1.53849	2.87383	511	0.101865	421
MGI:1924289	2310046M24Rik, RIKEN cDNA 2310046M24 gene	1.49954	2.87376	562	0.101865	422
MGI:1924992	Fbxo42, F-box protein 42	1.29425	2.86497	982	0.101865	423
M64156	NO NAME, Ig active kappa-chain mRNA V-region.	2.00458	2.85986	258	0.101865	424
MGI:1098583	Stag2, stromal antigen 2	1.35122	2.85905	809	0.101865	425
MGI:1888921	Lepre1, leprecan 1	1.63773	2.85165	432	0.101865	426
MGI:1096550	Cyp4a14, cytochrome P450, family 4, subfamily a, polypeptide 14	2.45127	2.84722	165	0.101865	427
MGI:1334255	Pscd2, pleckstrin homology, Sec7 and coiled-coil domains 2	1.31078	2.84629	924	0.101865	428
MGI:1915235	Ssxb1, synovial sarcoma, X member B, breakpoint 1	1.81413	2.84478	329	0.101865	429
MGI:1919227	Zdhhc13, zinc finger, DHHC domain containing 13	1.36838	2.84476	773	0.101865	430
MGI:99537	Rabggtb, RAB geranylgeranyl transferase, b subunit	1.29963	2.843	955	0.101865	431
MGI:95294	Egfr, epidermal growth factor receptor	1.65788	2.83737	420	0.101865	432
MGI:1919908	2700097O09Rik, RIKEN cDNA 2700097O09 gene	1.53223	2.83692	523	0.101865	433
MGI:106645	Enpep, glutamyl aminopeptidase	1.71426	2.83275	392	0.101865	434
MGI:1289273	Ppp1r10, protein phosphatase 1, regulatory subunit 10	1.78745	2.8311	345	0.101865	435
MGI:1921416	1110001E17Rik, RIKEN cDNA 1110001E17 gene	1.82563	2.82969	321	0.101865	436
MGI:1914304	Paics, phosphoribosylaminoimidazole carboxylase, phosphoribosylaminoribosylaminoimidazole, succinocarboxamide synthetase	1.43481	2.82607	653	0.101865	437
MGI:2152819	B3galt6, UDP-Gal:betaGal beta 1,3-galactosyltransferase, polypeptide 6	1.84398	2.82553	317	0.101865	438
MGI:1923113	4930572L20Rik, RIKEN cDNA 4930572L20 gene	1.4365	2.8241	649	0.101865	439
MGI:1919156	2310021P13Rik, RIKEN cDNA 2310021P13 gene	1.31428	2.82254	911	0.101865	440
MGI:1933110	BC003322, cDNA sequence BC003322	1.35275	2.82055	805	0.101865	441
MGI:96612	Itgb3, integrin beta 3	1.4453	2.8203	631	0.101865	442
MGI:1918154	4921515G04Rik, RIKEN cDNA 4921515G04 gene	1.55364	2.81724	503	0.101865	443
MGI:88176	Bmp1, bone morphogenetic protein 1	1.40568	2.81437	702	0.137167	444
MGI:1926805	Foxj2, forkhead box J2	1.39968	2.81325	714	0.137167	445
MGI:1890222	Midn, midnolin	1.53538	2.81021	519	0.137167	446
MGI:1924258	Ppp1r12c, protein phosphatase 1, regulatory (inhibitor) subunit 12C	1.34697	2.80838	819	0.137167	447
MGI:1914896	4930522H14Rik, RIKEN cDNA 4930522H14 gene	1.61103	2.80115	453	0.137167	448
MGI:2149961	Pawr, PRKC, apoptosis, WT1, regulator	1.46745	2.79812	596	0.137167	449
MGI:1924307	4921524J06Rik, RIKEN cDNA 4921524J06 gene	1.38199	2.79795	743	0.137167	450
MGI:1922884	1700013N06Rik, RIKEN cDNA 1700013N06 gene	3.73186	2.79681	85	0.137167	451
MGI:2654703	Za20d1, zinc finger, A20 domain containing 1	1.36647	2.79478	780	0.137167	452
MGI:1929701	Metap2, methionine aminopeptidase 2	1.42738	2.79337	665	0.137167	453
MGI:1919233	2410015B03Rik, RIKEN cDNA 2410015B03 gene	1.45054	2.7917	620	0.137167	454
MGI:2429765	Dock1, dedicator of cyto-kinesis 1	1.42495	2.78774	671	0.137167	455
MGI:109495	Nfil3, nuclear factor, interleukin 3, regulated	1.7285	2.78757	380	0.137167	456
MGI:1922833	2310036O22Rik, RIKEN cDNA 2310036O22 gene	1.27472	2.78651	1052	0.137167	457
MGI:1917309	2210008A03Rik, RIKEN cDNA 2210008A03 gene	1.44671	2.78555	629	0.137167	458
MGI:2444391	B430110G05Rik, RIKEN cDNA B430110G05 gene	1.51962	2.78497	546	0.137167	459
MGI:1913730	Rpl15, ribosomal protein L15	1.29195	2.78481	987	0.137167	460
MGI:1891697	Ccbp2, chemokine binding protein 2	4.4857	2.77913	73	0.137167	461
MGI:2153182	Kcnn2, potassium intermediate/small conductance calcium-activated channel, subfamily N, member 2	1.43643	2.77872	651	0.137167	462
MGI:1920030	Thsd2, thrombospondin, type I, domain 2	2.13637	2.77559	222	0.137167	463
Z12256	NO NAME, rearranged T-cell receptor beta chain Vbeta8 reperto	1.52172	2.77322	542	0.137167	464
MGI:2445022	A630007B06Rik, RIKEN cDNA A630007B06 gene	1.36382	2.7732	782	0.137167	465
MGI:105384	Hspa8, heat shock protein 8	1.59146	2.77288	467	0.137167	466
MGI:1928397	Il17b, interleukin 17B	1.53539	2.76653	518	0.137167	467
MGI:96647	Junb, Jun-B oncogene	1.91351	2.7647	289	0.137167	468
MGI:1915170	2600016B03Rik, RIKEN cDNA 2600016B03 gene	1.35308	2.76303	801	0.137167	469
MGI:88478	Cpa1, carboxypeptidase A1	5.66302	2.76294	56	0.137167	470
MGI:1914982	4833421E05Rik, RIKEN cDNA 4833421E05 gene	1.63193	2.76166	436	0.137167	471
MGI:98438	Sts, steroid sulfatase	1.50076	2.75628	560	0.137167	472
MGI:87963	Agt, angiotensinogen	1.58306	2.75592	474	0.137167	473
MGI:97350	Nkx2-5, NK2 transcription factor related, locus 5 (Drosophila)	1.46048	2.74272	607	0.137167	474
MGI:1914668	Ppil4, peptidylprolyl isomerase (cyclophilin)-like 4	1.39708	2.7418	720	0.137167	475
MGI:1914260	Rbm7, RNA binding motif protein 7	1.28398	2.7411	1009	0.137167	476
MGI:1925500	4921504K03Rik, RIKEN cDNA 4921504K03 gene	1.35274	2.7389	806	0.137167	477
MGI:1931352	Slc43a1, solute carrier family 43, member 1	1.90512	2.73788	298	0.137167	478
MGI:97010	Mmp3, matrix metalloproteinase 3	2.85972	2.73779	124	0.137167	479
MGI:88495	Crem, cAMP responsive element modulator	1.70515	2.73421	397	0.137167	480
MGI:2157953	Rnpc2, RNA-binding region (RNP1, RRM) containing 2	1.337	2.72917	845	0.137167	481
MGI:88558	Ctrl, chymotrypsin-like	8.57994	2.72032	33	0.137167	482
MGI:1100516	Myd116, myeloid differentiation primary response gene 116	1.68633	2.71895	406	0.137167	483
MGI:1929230	Cno, cappuccino	1.31187	2.71765	920	0.137167	484
MGI:109404	Nup98, nucleoporin 98	1.32083	2.71434	885	0.137167	485
MGI:109545	Admr, adrenomedullin receptor	1.49847	2.7127	563	0.137167	486
MGI:2159407	Zcchc14, zinc finger, CCHC domain containing 14	1.24428	2.71026	1170	0.137167	487
MGI:88051	Apoa4, apolipoprotein A-IV	1.73202	2.7083	377	0.137167	488
MGI:1289164	D15Ertd785e, DNA segment, Chr 15, ERATO Doi 785, expressed	2.06124	2.70739	243	0.137167	489
MGI:1924589	9430051O21Rik, RIKEN cDNA 9430051O21 gene	1.71912	2.70645	387	0.137167	490
MGI:1333863	Pde3b, phosphodiesterase 3B, cGMP-inhibited	1.36125	2.70625	785	0.137167	491
MGI:1349478	Zw10, ZW10 homolog (Drosophila), centromere/kinetochore protein	1.43695	2.70077	646	0.137167	492
MGI:87938	Adrb2, adrenergic receptor, beta 2	1.56239	2.70048	495	0.137167	493
MGI:88421	Clps, colipase, pancreatic	10.4402	2.69142	25	0.164774	494
MGI:1928099	Pglyrp2, peptidoglycan recognition protein 2	1.40758	2.69116	699	0.164774	495
MGI:1341155	Gldc, glycine decarboxylase	1.89645	2.68952	302	0.164774	496
MGI:1196429	D2Ertd391e, DNA segment, Chr 2, ERATO Doi 391, expressed	1.34336	2.68941	830	0.164774	497
MGI:1921989	5830400J07Rik, RIKEN cDNA 5830400J07 gene	2.33287	2.68877	188	0.164774	498
MGI:1919236	Ddx28, DEAD (Asp-Glu-Ala-Asp) box polypeptide 28	1.49074	2.68807	571	0.164774	499
MGI:98386	Spna2, spectrin alpha 2	1.3491	2.68184	815	0.164774	500
MGI:1858317	Timm23, translocase of inner mitochondrial membrane 23 homolog (yeast)	1.32414	2.68182	876	0.164774	501
MGI:1913699	Magmas, mitochondria-associated protein involved in granulocyte-macrophage colony-stimulating factor signal transduction	1.24158	2.68162	1184	0.164774	502
MGI:1933204	Rbm5, RNA binding motif protein 5	1.38694	2.67955	733	0.164774	503
MGI:1915278	3110001N18Rik, RIKEN cDNA 3110001N18 gene	1.56945	2.67093	489	0.164774	504
MGI:1349721	Tob1, transducer of ErbB-2.1	1.43649	2.66434	650	0.164774	505
MGI:1920623	1700048E23Rik, RIKEN cDNA 1700048E23 gene	1.34133	2.65574	834	0.164774	506
MGI:109188	Kif21a, kinesin family member 21A	1.61569	2.65262	448	0.164774	507
MGI:1100537	Mid1, midline 1	1.85058	2.65007	315	0.164774	508
MGI:1916804	Klhdc2, kelch domain containing 2	1.27971	2.64881	1025	0.164774	509
MGI:95797	Gpi1, glucose phosphate isomerase 1	1.98043	2.64843	268	0.164774	510
MGI:1916286	1810010M01Rik, RIKEN cDNA 1810010M01 gene	11.1448	2.648	24	0.164774	511
MGI:1923951	Ctrc, chymotrypsin C (caldecrin)	7.73599	2.64376	39	0.164774	512
MGI:1922816	Ing5, inhibitor of growth family, member 5	1.44692	2.64256	628	0.164774	513
MGI:106016	Sfrs10, splicing factor, arginine/serine-rich 10 (transformer 2 homolog, Drosophila)	1.41423	2.64174	693	0.164774	514
MGI:105085	Rbl2, retinoblastoma-like 2	1.29721	2.63957	968	0.164774	515
MGI:1929618	Stard3, START domain containing 3	1.30504	2.63841	938	0.164774	516
MGI:98105	Rps12, ribosomal protein S12	1.34309	2.6376	831	0.164774	517
MGI:1891698	Pnkp, polynucleotide kinase 3'- phosphatase	1.39868	2.6344	717	0.164774	518
MGI:1914852	1200016B17Rik, RIKEN cDNA 1200016B17 gene	1.29865	2.63297	961	0.164774	519
MGI:99462	Pigf, phosphatidylinositol glycan, class F	1.45689	2.63097	613	0.164774	520
MGI:1914860	4930470D19Rik, RIKEN cDNA 4930470D19 gene	1.33013	2.62979	858	0.164774	521
MGI:1890773	Actn4, actinin alpha 4	1.27823	2.62604	1032	0.164774	522
MGI:108075	Smo, smoothened homolog (Drosophila)	1.3318	2.6255	854	0.164774	523
MGI:1914777	1300007C21Rik, RIKEN cDNA 1300007C21 gene	2.63125	2.62345	147	0.164774	524
MGI:1921465	1700007N14Rik, RIKEN cDNA 1700007N14 gene	9.67567	2.62009	28	0.164774	525
MGI:1919030	Isyna1, myo-inositol 1-phosphate synthase A1	1.796	2.62008	340	0.164774	526
MGI:1915118	Ela3b, elastase 3B, pancreatic	4.95603	2.61843	64	0.164774	527
MGI:108392	Slc20a1, solute carrier family 20, member 1	1.42216	2.61838	676	0.164774	528
MGI:1196616	Rbpsuhl, recombining binding protein suppressor of hairless-like (Drosophila)	1.68351	2.61785	408	0.164774	529
MGI:2155959	Lnx2, ligand of numb-protein X 2	1.51754	2.61369	548	0.164774	530
MGI:1919115	Fbxo30, F-box protein 30	1.34336	2.612	829	0.164774	531
MGI:97898	Ren1, renin 1 structural	13.3952	2.61185	15	0.164774	532
MGI:1913819	2610020H15Rik, RIKEN cDNA 2610020H15 gene	2.07491	2.61147	236	0.164774	533
MGI:1338038	Aebp2, AE binding protein 2	1.36234	2.61118	784	0.164774	534
MGI:99182	Zipro1, zinc finger proliferation 1	1.33028	2.60952	857	0.164774	535
MGI:1917773	5730420D15Rik, RIKEN cDNA 5730420D15 gene	2.97626	2.60848	119	0.164774	536
BF019618	NO NAME, ux19g07.y1 Soares_thymus_2NbMT cDNA clone IMAGE:3	1.51966	2.60782	545	0.164774	537
MGI:1914344	Abhd2, abhydrolase domain containing 2	1.4017	2.60247	710	0.164774	538
MGI:1915984	1110034C04Rik, RIKEN cDNA 1110034C04 gene	1.49584	2.59709	565	0.164774	539
MGI:104820	Hnrpa1, heterogeneous nuclear ribonucleoprotein A1	1.50335	2.59533	556	0.164774	540
MGI:1859211	Irf6, interferon regulatory factor 6	1.8142	2.59125	328	0.164774	541
MGI:96547	Il1rn, interleukin 1 receptor antagonist	1.89493	2.58703	303	0.164774	542
MGI:94907	Dmwd, dystrophia myotonica-containing WD repeat motif	1.44389	2.58655	635	0.164774	543
MGI:1860494	Ddx21, DEAD (Asp-Glu-Ala-Asp) box polypeptide 21	1.4741	2.58536	590	0.164774	544
MGI:2151060	Cnnm4, cyclin M4	2.29026	2.58384	197	0.164774	545
MGI:1351614	Gyg1, glycogenin 1	1.57357	2.58037	484	0.263191	546
AJ310128	NO NAME, 21kb genomic sequence upstream of Xist gene., gen	1.38734	2.57938	732	0.263191	547
MGI:1924643	9530006C21Rik, RIKEN cDNA 9530006C21 gene	1.81053	2.57913	330	0.263191	548
MGI:1351455	Rpl13a, ribosomal protein L13a	1.32846	2.57843	865	0.263191	549
MGI:99698	Clock, circadian locomoter output cycles kaput	1.47655	2.57716	588	0.263191	550
MGI:1918393	4933424L07Rik, RIKEN cDNA 4933424L07 gene	1.273	2.57307	1056	0.263191	551
MGI:1918722	Usp19, ubiquitin specific protease 19	1.31514	2.57202	907	0.263191	552
MGI:2447167	Cklfsf8, chemokine-like factor super family 8	1.58021	2.57057	476	0.263191	553
MGI:2142246	AW538196, expressed sequence AW538196	1.3393	2.57054	842	0.263191	554
BF144438	NO NAME, 601787470F1 NCI_CGAP_Lu30 cDNA clone IMAGE:401526	2.16341	2.5703	216	0.263191	555
MGI:96626	Ivl, involucrin	1.43056	2.56369	662	0.263191	556
MGI:1918547	5133400J02Rik, RIKEN cDNA 5133400J02 gene	1.53322	2.56253	521	0.263191	557
MGI:98511	Tcfe3, transcription factor E3	1.35018	2.56252	813	0.263191	558
MGI:2136348	Xlkd1, extra cellular link domain-containing 1	2.31393	2.56182	190	0.263191	559
MGI:1925850	Pde6h, phosphodiesterase 6H, cGMP-specific, cone, gamma	2.39852	2.55268	178	0.263191	560
MGI:1921362	Usp16, ubiquitin specific protease 16	1.32557	2.5523	874	0.263191	561
MGI:1920960	2410129E14Rik, RIKEN cDNA 2410129E14 gene	1.74278	2.55088	370	0.263191	562
MGI:1913857	Ms4a4d, membrane-spanning 4-domains, subfamily A, member 4D	2.08235	2.55032	231	0.263191	563
MGI:105925	Cdo1, cysteine dioxygenase 1, cytosolic	1.51952	2.54855	547	0.263191	564
MGI:107801	Atp5b, ATP synthase, H+ transporting mitochondrial F1 complex, beta subunit	1.26323	2.548	1094	0.263191	565
MGI:1913612	Exosc3, exosome component 3	1.3274	2.54482	870	0.263191	566
MGI:2180781	Slc24a6, solute carrier family 24 (sodium/potassium/calcium exchanger), member 6	1.56605	2.54437	492	0.263191	567
MGI:109382	Ccrn4l, CCR4 carbon catabolite repression 4-like (S. cerevisiae)	1.77434	2.54143	355	0.263191	568
MGI:2687005	Obrgrp, leptin receptor gene-related protein	1.49389	2.53774	567	0.263191	569
MGI:1923701	Zfp180, zinc finger protein 180	1.60781	2.53649	455	0.263191	570
MGI:1930780	Myh10, myosin heavy chain 10, non-muscle	1.49287	2.53106	570	0.263191	571
MGI:1918180	Nol8, nucleolar protein 8	1.53378	2.52456	520	0.263191	572
MGI:1920206	2900040J22Rik, RIKEN cDNA 2900040J22 gene	1.64283	2.51937	429	0.263191	573
MGI:95514	Fes, feline sarcoma oncogene	1.76683	2.51379	359	0.263191	574
MGI:1924393	6030460N08Rik, RIKEN cDNA 6030460N08 gene	1.27177	2.51287	1062	0.263191	575
MGI:1328368	Cdk9, cyclin-dependent kinase 9 (CDC2-related kinase)	1.28461	2.50862	1005	0.263191	576
MGI:1915666	Sycn, syncollin	6.82913	2.50244	45	0.263191	577
MGI:1914914	Rnf125, ring finger protein 125	1.46166	2.49792	604	0.263191	578
MGI:892023	Klk11, kallikrein 11	7.9928	2.49415	38	0.263191	579
MGI:891967	Serpina1e, serine (or cysteine) proteinase inhibitor, clade A, member 1e	1.94607	2.48983	279	0.263191	580
MGI:1914664	Mfn1, mitofusin 1	1.30024	2.48557	953	0.263191	581
MGI:1915246	Sfrs6, splicing factor, arginine/serine-rich 6	1.376	2.48484	758	0.263191	582
Z78144	NO NAME, partial cochlear mRNA (clone 20A4).	1.58826	2.48441	468	0.263191	583
MGI:1915450	2700050P07Rik, RIKEN cDNA 2700050P07 gene	1.35938	2.48265	787	0.263191	584
MGI:1915703	Gpihbp1, GPI-anchored HDL-binding protein 1	1.60523	2.48158	461	0.263191	585
MGI:95607	G6pc, glucose-6-phosphatase, catalytic	1.94506	2.47939	281	0.263191	586
MGI:107655	Ifngr1, interferon gamma receptor 1	1.25996	2.47462	1106	0.35037	587
MGI:99179	Zfp35, zinc finger protein 35	1.31984	2.47453	889	0.35037	588
MGI:1918989	1200015M12Rik, RIKEN cDNA 1200015M12 gene	1.82437	2.4729	324	0.35037	589
MGI:1344349	Ubce7ip1, ubiquitin conjugating enzyme 7 interacting protein 1	1.26978	2.4711	1069	0.35037	590
MGI:104984	Ang2, angiogenin, ribonuclease A family, member 2	1.66276	2.46664	418	0.35037	591
MGI:1914040	Grtp1, GH regulated TBC protein 1	1.45373	2.4661	617	0.35037	592
MGI:1891307	Ubn1, ubinuclein 1	1.35309	2.4643	800	0.35037	593
MGI:1338068	Pdpk1, 3-phosphoinositide dependent protein kinase-1	1.25747	2.46418	1114	0.35037	594
MGI:104861	Bcat1, branched chain aminotransferase 1, cytosolic	1.32957	2.46329	860	0.35037	595
MGI:1920524	1700034P14Rik, RIKEN cDNA 1700034P14 gene	1.23397	2.46273	1219	0.35037	596
MGI:101900	Mmp14, matrix metalloproteinase 14 (membrane-inserted)	1.42077	2.46091	677	0.35037	597
MGI:1921432	2310032D16Rik, RIKEN cDNA 2310032D16 gene	1.79837	2.45968	337	0.35037	598
MGI:97919	Rnase1, ribonuclease, RNase A family, 1 (pancreatic)	8.35574	2.45734	35	0.35037	599
MGI:1917007	Leng1, leukocyte receptor cluster (LRC) member 1	1.26523	2.45543	1087	0.35037	600
MGI:1914149	Fip1l1, FIP1 like 1 (S. cerevisiae)	1.33701	2.45537	844	0.35037	601
MGI:97723	Pnliprp1, pancreatic lipase related protein 1	7.4767	2.44799	41	0.35037	602
MGI:1858304	Ctps, cytidine 5'-triphosphate synthase	1.62668	2.43376	439	0.35037	603
MGI:2444737	Fem1c, fem-1 homolog c (C.elegans)	1.37465	2.43212	760	0.35037	604
MGI:88586	Cyp17a1, cytochrome P450, family 17, subfamily a, polypeptide 1	1.53033	2.43153	526	0.35037	605
MGI:1928376	Ptpn9, protein tyrosine phosphatase, non-receptor type 9	1.60645	2.42747	458	0.35037	606
MGI:1096391	Nrxn1, neurexin I	1.72304	2.42363	382	0.35037	607
MGI:1914383	Gp2, glycoprotein 2 (zymogen granule membrane)	6.78631	2.42165	46	0.35037	608
MGI:1930628	Brp16, brain protein 16	1.28567	2.42109	1001	0.35037	609
MGI:104565	Cdkn1b, cyclin-dependent kinase inhibitor 1B (P27)	1.28046	2.42009	1022	0.35037	610
MGI:1095419	Utx, ubiquitously transcribed tetratricopeptide repeat gene, X chromosome	1.41924	2.41805	680	0.35037	611
MGI:1928899	Tacc2, transforming, acidic coiled-coil containing protein 2	1.52344	2.41536	539	0.35037	612
MGI:1919439	Bat3, HLA-B-associated transcript 3	1.2993	2.41475	958	0.35037	613
MGI:1346023	Tlk2, tousled-like kinase 2 (Arabidopsis)	1.55719	2.41209	501	0.35037	614
MGI:2659071	Rapgef2, Rap guanine nucleotide exchange factor (GEF) 2	1.37676	2.40871	757	0.35037	615
MGI:1920219	2900060B22Rik, RIKEN cDNA 2900060B22 gene	1.41462	2.40787	688	0.35037	616
MGI:105373	Ptch1, patched homolog 1	1.31483	2.40738	908	0.35037	617
MGI:1926879	Tbn, taube nuss	1.27258	2.4071	1057	0.35037	618
MGI:1354386	Lats2, large tumor suppressor 2	1.30055	2.40187	952	0.35037	619
MGI:87880	Aco2, aconitase 2, mitochondrial	1.37937	2.3971	749	0.35037	620
MGI:1935129	Smarca5, SWI/SNF related, matrix associated, actin dependent regulator of chromatin, subfamily a, member 5	1.29941	2.39677	957	0.35037	621
MGI:1346318	Klf6, Kruppel-like factor 6	2.12152	2.39591	225	0.35037	622
MGI:1099804	Hip1, huntingtin interacting protein 1	1.27825	2.39466	1031	0.35037	623
MGI:1913976	4921518A06Rik, RIKEN cDNA 4921518A06 gene	1.31811	2.39099	897	0.35037	624
MGI:1917417	2210414F02Rik, RIKEN cDNA 2210414F02 gene	1.57493	2.39031	480	0.35037	625
MGI:1926068	5830407P18Rik, RIKEN cDNA 5830407P18 gene	1.78686	2.38941	346	0.35037	626
MGI:1859993	Smad9, MAD homolog 9 (Drosophila)	1.4514	2.3887	618	0.35037	627
MGI:97306	Nf1, neurofibromatosis 1	1.27621	2.38846	1044	0.35037	628
MGI:2147269	Slc39a3, solute carrier family 39 (zinc transporter), member 3	1.58415	2.38831	472	0.35037	629
MGI:104961	Tnfaip1, tumor necrosis factor, alpha-induced protein 1 (endothelial)	1.27046	2.38618	1065	0.35037	630
MGI:2136388	Dqx1, DEAQ RNA-dependent ATPase	1.56331	2.38339	494	0.35037	631
MGI:99533	Mef2d, myocyte enhancer factor 2D	1.35914	2.38335	788	0.35037	632
MGI:107373	Dnajc3, DnaJ (Hsp40) homolog, subfamily C, member 3	1.35889	2.38335	789	0.35037	633
MGI:2446175	BC008150, cDNA sequence BC008150	1.34132	2.38283	835	0.35037	634
MGI:1918764	Sfpq, splicing factor proline/glutamine rich (polypyrimidine tract binding protein associated)	1.37596	2.38031	759	0.35037	635
MGI:2442631	Mobk1b, MOB1, Mps One Binder kinase activator-like 1B (yeast)	1.22342	2.37933	1266	0.35037	636
MGI:2142662	Zdhhc7, zinc finger, DHHC domain containing 7	1.25626	2.37681	1116	0.35037	637
MGI:1888499	Cxcl13, chemokine (C-X-C motif) ligand 13	3.53844	2.3764	90	0.35037	638
MGI:1916622	Mocs3, molybdenum cofactor synthesis 3	1.28423	2.37456	1008	0.35037	639
MGI:1918586	Rbks, ribokinase	1.44989	2.37367	622	0.35037	640
MGI:1919715	Zfp131, zinc finger protein 131	1.37741	2.37208	755	0.35037	641
MGI:1915290	Zfp593, zinc finger protein 593	1.40293	2.37105	708	0.531395	642
MGI:1931441	Qtrt1, queuine tRNA-ribosyltransferase 1	1.29533	2.36933	977	0.531395	643
D50387	NO NAME, Mouse mRNA for immunoglobulin kappa chain variable region, par	1.77709	2.36307	353	0.531395	644
MGI:3641977	ENSMUSG00000073273, predicted gene, ENSMUSG00000073273	1.78879	2.36196	344	0.531395	645
MGI:1890373	Tmem2, transmembrane protein 2	1.61863	2.35714	445	0.531395	646
MGI:1347360	Cul3, cullin 3	1.28344	2.35549	1011	0.531395	647
MGI:88022	Ang1, angiogenin, ribonuclease A family, member 1	1.82446	2.35422	323	0.531395	648
MGI:1332637	Arhgap5, Rho GTPase activating protein 5	1.34024	2.35272	841	0.531395	649
MGI:1329038	Mllt10, myeloid/lymphoid or mixed lineage-leukemia translocation to 10 homolog (Drosophila)	1.28704	2.35197	998	0.531395	650
MGI:97231	Muc1, mucin 1, transmembrane	1.33671	2.34987	846	0.531395	651
AF003304	NO NAME, IgG kappa light chain variable region mRNA, parti	1.76264	2.34923	362	0.531395	652
MGI:1201670	Psmd4, proteasome (prosome, macropain) 26S subunit, non-ATPase, 4	1.29587	2.34609	976	0.531395	653
MGI:1202070	Nsg2, neuron specific gene family member 2	1.94152	2.34574	282	0.531395	654
MGI:98509	Tcfcp2, transcription factor CP2	1.39398	2.34447	724	0.531395	655
MGI:2136773	BC003993, cDNA sequence BC003993	1.70691	2.34408	396	0.531395	656
MGI:1923729	2410004J23Rik, RIKEN cDNA 2410004J23 gene	1.27425	2.34364	1054	0.531395	657
MGI:1915302	Rps13, ribosomal protein S13	1.26656	2.34208	1079	0.531395	658
MGI:107807	1500040F11Rik, RIKEN cDNA 1500040F11 gene	1.38089	2.34163	747	0.531395	659
MGI:95675	Gch1, GTP cyclohydrolase 1	1.44509	2.33872	632	0.531395	660
MGI:1916270	1500031N24Rik, RIKEN cDNA 1500031N24 gene	1.39683	2.33301	721	0.531395	661
U89397	NO NAME, strain BALB/c immunoglobulin gamma-1 heavy chain	2.79119	2.32999	128	0.531395	662
MGI:2385292	Tnrc6, trinucleotide repeat containing 6	1.32304	2.32977	881	0.531395	663
MGI:97806	Ptpn2, protein tyrosine phosphatase, non-receptor type 2	1.353	2.328	803	0.531395	664
MGI:1933184	Nol5, nucleolar protein 5	1.31159	2.32711	921	0.531395	665
MGI:1276124	Ep400, E1A binding protein p400	1.27822	2.32705	1033	0.531395	666
MGI:1923953	Cpb1, carboxypeptidase B1 (tissue)	7.3569	2.32474	42	0.531395	667
MGI:1927197	Shoc2, soc-2 (suppressor of clear) homolog (C. elegans)	1.23325	2.32121	1223	0.531395	668
MGI:104898	Prei4, preimplantation protein 4	2.53219	2.31994	159	0.531395	669
MGI:1916075	1110061O04Rik, RIKEN cDNA 1110061O04 gene	1.20167	2.31966	1383	0.531395	670
MGI:106065	Ppm1g, protein phosphatase 1G (formerly 2C), magnesium-dependent, gamma isoform	3.52174	2.31515	91	0.531395	671
MGI:2651588	Socs7, suppressor of cytokine signaling 7	1.54477	2.31363	509	0.531395	672
MGI:97722	Pnlip, pancreatic lipase	5.48513	2.31342	57	0.531395	673
MGI:1858907	Blcap, bladder cancer associated protein homolog (human)	1.27652	2.31216	1042	0.531395	674
MGI:99532	Mef2a, myocyte enhancer factor 2A	1.2368	2.30958	1201	0.531395	675
AB056118	NO NAME, mRNA for anti-c-erbB-2/p185 monoclonal antibody S	2.77819	2.30904	133	0.531395	676
MGI:96770	Lef1, lymphoid enhancer binding factor 1	1.31818	2.30851	896	0.531395	677
MGI:1915114	2310034L04Rik, RIKEN cDNA 2310034L04 gene	1.25445	2.3041	1125	0.531395	678
MGI:1098615	D17Ertd288e, DNA segment, Chr 17, ERATO Doi 288, expressed	1.34131	2.30234	836	0.531395	679
NM_020608	Tce4, T-complex expressed gene 4 (Tce4), mRNA.	1.30629	2.29975	936	0.531395	680
MGI:1341850	Rb1cc1, RB1-inducible coiled-coil 1	1.4207	2.2993	678	0.531395	681
MGI:1354743	Fbxo6b, F-box only protein 6b	1.34835	2.29849	817	0.531395	682
MGI:1919276	Trmt1, tRNA (5-methylaminomethyl-2-thiouridylate)-methyltransferase 1	1.38919	2.29846	729	0.531395	683
MGI:1354756	Crim1, cysteine-rich motor neuron 1	1.31832	2.29125	895	0.531395	684
MGI:1201787	Socs2, suppressor of cytokine signaling 2	3.06553	2.29018	114	0.531395	685
MGI:1354705	Fbxl6, F-box and leucine-rich repeat protein 6	1.23353	2.28986	1222	0.531395	686
MGI:1918046	Zdhhc1, zinc finger, DHHC domain containing 1	1.38114	2.28788	745	0.531395	687
MGI:1922014	1200014P03Rik, RIKEN cDNA 1200014P03 gene	1.27837	2.28761	1030	0.531395	688
MGI:1203500	Nnp1, novel nuclear protein 1	1.20106	2.28573	1387	0.531395	689
MGI:1289293	Zfp535, zinc finger protein 535	1.35041	2.28325	811	0.531395	690
MGI:96080	Mst1, macrophage stimulating 1 (hepatocyte growth factor-like)	1.42017	2.28218	679	0.531395	691
BF180243	NO NAME, 601806521F1 NCI_CGAP_Mam5 cDNA clone IMAGE:403745	1.69446	2.28138	401	0.531395	692
MGI:1921537	Kcmf1, potassium channel modulatory factor 1	1.21691	2.27869	1297	0.531395	693
MGI:1916471	2410006H16Rik, RIKEN cDNA 2410006H16 gene	1.36659	2.27675	778	0.531395	694
MGI:88473	Cox4i1, cytochrome c oxidase subunit IV isoform 1	1.27944	2.27635	1027	0.531395	695
MGI:894762	Ldb1, LIM domain binding 1	1.27782	2.27177	1035	0.531395	696
MGI:2653368	Tieg2, TGFB inducible early growth response 2	1.48651	2.27142	577	0.531395	697
MGI:1891824	Acin1, apoptotic chromatin condensation inducer 1	1.32559	2.26556	873	0.531395	698
MGI:1923605	2610025M23Rik, RIKEN cDNA 2610025M23 gene	1.28197	2.26456	1017	0.728091	699
MGI:108041	Traf3, Tnf receptor-associated factor 3	2.22606	2.26399	205	0.728091	700
MGI:1915300	6330407G11Rik, RIKEN cDNA 6330407G11 gene	1.32348	2.26355	878	0.728091	701
MGI:1928767	B4galt3, UDP-Gal:betaGlcNAc beta 1,4-galactosyltransferase, polypeptide 3	1.4646	2.26277	598	0.728091	702
MGI:1913937	Tbc1d15, TBC1 domain family, member 15	1.35661	2.26154	792	0.728091	703
MGI:95300	Eif2b4, eukaryotic translation initiation factor 2B, subunit 4 delta	1.38098	2.25871	746	0.728091	704
MGI:1926023	4930511E03Rik, RIKEN cDNA 4930511E03 gene	1.52866	2.24871	530	0.728091	705
MGI:1354948	Klf13, Kruppel-like factor 13	1.3533	2.24859	798	0.728091	706
MGI:1922181	4930481A15Rik, RIKEN cDNA 4930481A15 gene	1.45811	2.24563	610	0.728091	707
MGI:1919394	Slc37a3, solute carrier family 37 (glycerol-3-phosphate transporter), member 3	1.2177	2.24351	1293	0.728091	708
MGI:1924385	3010033E01Rik, RIKEN cDNA 3010033E01 gene	1.22925	2.24317	1239	0.728091	709
MGI:1097682	Rps5, ribosomal protein S5	1.35412	2.24315	794	0.728091	710
MGI:2441817	A630042L21Rik, RIKEN cDNA A630042L21 gene	1.29819	2.24281	964	0.728091	711
MGI:1099786	Dhx15, DEAH (Asp-Glu-Ala-His) box polypeptide 15	1.29757	2.23586	966	0.728091	712
MGI:107681	Rps29, ribosomal protein S29	1.36085	2.23443	786	0.728091	713
MGI:103147	Dnchc1, dynein, cytoplasmic, heavy chain 1	1.31614	2.23234	903	0.728091	714
MGI:1915093	Slc35a4, solute carrier family 35, member A4	1.33086	2.2302	855	0.728091	715
MGI:106351	D11Wsu99e, DNA segment, Chr 11, Wayne State University 99, expressed	1.37749	2.2299	754	0.728091	716
MGI:98118	Rps16, ribosomal protein S16	1.24791	2.22762	1154	0.728091	717
MGI:1923231	5033413H12Rik, RIKEN cDNA 5033413H12 gene	1.37252	2.22379	765	0.728091	718
MGI:108412	Ppap2a, phosphatidic acid phosphatase 2a	1.22399	2.22373	1261	0.728091	719
Z12278	NO NAME, rearranged T-cell receptor beta chain Vbeta8 reperto	1.40016	2.22285	712	0.728091	720
MGI:2137678	Sfxn2, sideroflexin 2	1.30289	2.22259	944	0.728091	721
MGI:1355299	Hnrpdl, heterogeneous nuclear ribonucleoprotein D-like	1.31342	2.22214	914	0.728091	722
MGI:1314882	Hipk3, homeodomain interacting protein kinase 3	1.35377	2.22184	797	0.728091	723
MGI:1916296	Hbld2, HESB like domain containing 2	1.31363	2.21885	913	0.728091	724
MGI:1097695	Ezh1, enhancer of zeste homolog 1 (Drosophila)	1.37196	2.21589	766	0.728091	725
MGI:1921408	1300006C06Rik, RIKEN cDNA 1300006C06 gene	1.26486	2.21425	1090	0.728091	726
MGI:107532	Kpnb1, karyopherin (importin) beta 1	1.27972	2.21081	1024	0.728091	727
MGI:2182465	Vrk3, vaccinia related kinase 3	1.27013	2.20764	1067	0.728091	728
M25568	NO NAME, Mouse Ig active H-chain mRNA, V-region, subgroup IIIB, clone L	1.56864	2.20571	490	0.728091	729
MGI:102774	Scye1, small inducible cytokine subfamily E, member 1	1.21534	2.20478	1307	0.728091	730
MGI:107851	Ndufv1, NADH dehydrogenase (ubiquinone) flavoprotein 1	1.24467	2.2043	1169	0.728091	731
MGI:1914974	Pop1, processing of precursor 1, ribonuclease P/MRP family, (S. cerevisiae)	1.32914	2.19988	861	0.728091	732
MGI:109610	Enc1, ectodermal-neural cortex 1	1.6226	2.19734	441	0.728091	733
MGI:1932466	AV071179, expressed sequence AV071179	2.13727	2.19628	221	0.728091	734
MGI:2147092	AW557805, expressed sequence AW557805	1.25625	2.19219	1117	0.728091	735
MGI:88374	Cel, carboxyl ester lipase	6.29129	2.19203	50	0.728091	736
MGI:97444	Orm2, orosomucoid 2	3.70745	2.18901	86	0.728091	737
MGI:1924337	3010027A04Rik, RIKEN cDNA 3010027A04 gene	1.23001	2.18456	1237	0.728091	738
MGI:1353498	Slc25a3, solute carrier family 25 (mitochondrial carrier, phosphate carrier), member 3	1.22943	2.17974	1238	0.728091	739
MGI:88019	Amy1, amylase 1, salivary	1.9956	2.17845	263	0.728091	740
MGI:2446120	BC013491, cDNA sequence BC013491	1.47978	2.17837	583	0.728091	741
MGI:1913659	2410005K20Rik, RIKEN cDNA 2410005K20 gene	1.22028	2.17643	1278	0.728091	742
MGI:1919727	2610301K12Rik, RIKEN cDNA 2610301K12 gene	1.2764	2.17365	1043	0.728091	743
MGI:109443	Gtpbp1, GTP binding protein 1	1.2235	2.17273	1265	0.728091	744
MGI:1341788	Pdcd11, programmed cell death protein 11	1.37181	2.17122	768	0.728091	745
MGI:1923484	6530407C02Rik, RIKEN cDNA 6530407C02 gene	1.262	2.17106	1101	0.728091	746
MGI:1923012	9130023F12Rik, RIKEN cDNA 9130023F12 gene	1.2262	2.17026	1249	0.728091	747
MGI:101833	Elk1, ELK1, member of ETS oncogene family	1.27981	2.16728	1023	0.728091	748
MGI:2148517	V1rb4, vomeronasal 1 receptor, B4	1.24954	2.16411	1150	0.728091	749
MGI:1859251	Dctn3, dynactin 3	1.19901	2.16353	1398	0.728091	750
MGI:2138828	Eps8l2, EPS8-like 2	1.43386	2.1619	654	0.728091	751
MGI:107816	Pfkfb1, 6-phosphofructo-2-kinase/fructose-2,6-biphosphatase 1	1.55878	2.1616	498	0.984492	752
MGI:1913660	2410017I18Rik, RIKEN cDNA 2410017I18 gene	1.25857	2.1595	1108	0.984492	753
MGI:1919891	2700078K21Rik, RIKEN cDNA 2700078K21 gene	1.23668	2.15805	1203	0.984492	754
MGI:1916526	Tloc1, translocation protein 1	1.40817	2.15697	698	0.984492	755
MGI:1916832	Plekhm2, pleckstrin homology domain containing, family M (with RUN domain) member 2	1.30108	2.15612	950	0.984492	756
MGI:107476	Stim1, stromal interaction molecule 1	1.27195	2.15117	1060	0.984492	757
MGI:106658	Srf, serum response factor	1.27621	2.15003	1045	0.984492	758
MGI:1920907	2410025L10Rik, RIKEN cDNA 2410025L10 gene	1.28276	2.14943	1014	0.984492	759
MGI:1923809	Atg2b, ATG2 autophagy related 2 homolog B (S. cerevisiae)	1.23366	2.14916	1221	0.984492	760
MGI:1926027	2410002I01Rik, RIKEN cDNA 2410002I01 gene	1.53125	2.14875	524	0.984492	761
MGI:1261433	Endog, endonuclease G	1.45763	2.14839	611	0.984492	762
MGI:1343095	Cox4nb, COX4 neighbor	1.2264	2.1464	1248	0.984492	763
MGI:1921443	Ccdc9, coiled-coil domain containing 9	1.20796	2.14291	1352	0.984492	764
MGI:2384993	Paip1, polyadenylate binding protein-interacting protein 1	1.23627	2.1428	1207	0.984492	765
MGI:106925	Cldn11, claudin 11	1.43187	2.14273	660	0.984492	766
MGI:1913944	Uqcrfs1, ubiquinol-cytochrome c reductase, Rieske iron-sulfur polypeptide 1	1.21984	2.14224	1282	0.984492	767
MGI:2141981	E430018J23Rik, RIKEN cDNA E430018J23 gene	1.25054	2.14166	1142	0.984492	768
MGI:1914735	2310058A11Rik, RIKEN cDNA 2310058A11 gene	1.2715	2.14021	1063	0.984492	769
MGI:1350985	Zfp275, Zinc finger protein 275	1.29606	2.1379	975	0.984492	770
MGI:104850	Cd55, CD55 antigen	1.73525	2.13577	374	0.984492	771
MGI:1914228	Luc7l, Luc7 homolog (S. cerevisiae)-like	1.23574	2.133	1210	0.984492	772
MGI:1346880	Map3k11, mitogen activated protein kinase kinase kinase 11	1.20363	2.13168	1372	0.984492	773
MGI:1916320	Adamts9, a disintegrin-like and metalloprotease (reprolysin type) with thrombospondin type 1 motif, 9	1.61373	2.12789	451	0.984492	774
MGI:2152414	Ipo7, importin 7	1.24541	2.12599	1164	0.984492	775
MGI:88006	Amh, anti-Mullerian hormone	1.27484	2.12592	1051	0.984492	776
MGI:1923316	5830435N17Rik, RIKEN cDNA 5830435N17 gene	1.38171	2.12564	744	0.984492	777
MGI:1923173	4930588M11Rik, RIKEN cDNA 4930588M11 gene	1.27913	2.12423	1029	0.984492	778
MGI:2152213	Tirap, toll-interleukin 1 receptor (TIR) domain-containing adaptor protein	1.46348	2.12411	599	0.984492	779
MGI:99441	Ckmt1, creatine kinase, mitochondrial 1, ubiquitous	1.43384	2.12334	655	0.984492	780
MGI:1919300	Kdelc1, KDEL (Lys-Asp-Glu-Leu) containing 1	1.30246	2.12247	946	0.984492	781
MGI:892019	Klk1, kallikrein 1	1.94888	2.12229	278	0.984492	782
MGI:1924294	Arid2, AT rich interactive domain 2 (Arid-rfx like)	1.24034	2.12222	1189	0.984492	783
MGI:1920501	Set7, SET domain-containing protein 7	1.47969	2.1207	584	0.984492	784
MGI:1913275	Rcl1, RNA terminal phosphate cyclase-like 1	1.57434	2.12024	482	0.984492	785
MGI:1289252	Ppp2r2d, protein phosphatase 2, regulatory subunit B, delta isoform	1.23312	2.11852	1224	0.984492	786
MGI:1920723	1700069O15Rik, RIKEN cDNA 1700069O15 gene	1.32869	2.11792	863	0.984492	787
MGI:1917834	Pak4, p21 (CDKN1A)-activated kinase 4	1.32881	2.11788	862	0.984492	788
MGI:1333780	Rps19, ribosomal protein S19	1.23138	2.11785	1232	0.984492	789
MGI:1919579	2500001H09Rik, RIKEN cDNA 2500001H09 gene	1.3158	2.11669	905	0.984492	790
MGI:98885	U2af1-rs1, U2 small nuclear ribonucleoprotein auxiliary factor (U2AF) 1, related sequence 1	1.44449	2.11214	633	0.984492	791
MGI:1934950	Csnk1a1, casein kinase 1, alpha 1	1.20289	2.11161	1374	0.984492	792
MGI:106498	D4Wsu53e, DNA segment, Chr 4, Wayne State University 53, expressed	1.34664	2.11118	821	0.984492	793
MGI:1924058	Rpl18a, Ribosomal protein L18A	1.22697	2.11087	1245	0.984492	794
MGI:1858330	Nxf1, nuclear RNA export factor 1 homolog (S. cerevisiae)	1.23704	2.1093	1199	0.984492	795
MGI:1915147	Rnmt, RNA (guanine-7-) methyltransferase	1.21535	2.10223	1306	0.984492	796
MGI:1915195	Rpl41, ribosomal protein L41	1.24992	2.10139	1147	0.984492	797
MGI:1347076	Rpl27a, ribosomal protein L27a	1.32761	2.10032	868	0.984492	798
MGI:894293	Smad4, MAD homolog 4 (Drosophila)	1.29726	2.0995	967	0.984492	799
MGI:1921453	Eif4enif1, eukaryotic translation initiation factor 4E nuclear import factor 1	1.27694	2.09791	1038	0.984492	800
MGI:95491	Fbp2, fructose bisphosphatase 2	1.30907	2.09778	928	0.984492	801
MGI:1860093	Stard10, START domain containing 10	1.32808	2.09747	866	0.984492	802
MGI:88297	Cck, cholecystokinin	4.32351	2.09612	75	0.984492	803
MGI:109618	Atp6v1b2, ATPase, H+ transporting, V1 subunit B, isoform 2	1.31517	2.09332	906	0.984492	804
MGI:1096330	Bad, Bcl-associated death promoter	1.52661	2.09256	533	0.984492	805
MGI:1890497	Plvap, plasmalemma vesicle associated protein	1.52076	2.0925	543	0.984492	806
MGI:109207	Eif4g2, eukaryotic translation initiation factor 4, gamma 2	1.24775	2.08773	1155	0.984492	807
MGI:1917498	Dazap1, DAZ associated protein 1	1.21376	2.08582	1320	0.984492	808
MGI:2150152	AI663987, expressed sequence AI663987	1.33005	2.08466	859	0.984492	809
MGI:1925667	9530034D02Rik, RIKEN cDNA 9530034D02 gene	1.38347	2.08257	738	0.984492	810
MGI:1333807	Rad17, RAD17 homolog (S. pombe)	1.42494	2.08184	672	0.984492	811
MGI:1932339	Sf3b1, splicing factor 3b, subunit 1	1.31892	2.08031	893	0.984492	812
MGI:2655165	9130020O15Rik, RIKEN cDNA 9130020O15 gene	1.80788	2.07925	332	0.984492	813
MGI:1888527	Apba3, amyloid beta (A4) precursor protein-binding, family A, member 3	1.19001	2.07899	1444	0.984492	814
MGI:2445102	Dhx33, DEAH (Asp-Glu-Ala-His) box polypeptide 33	1.25838	2.07855	1109	0.984492	815
MGI:88607	Cyp2e1, cytochrome P450, family 2, subfamily e, polypeptide 1	1.77252	2.07829	356	0.984492	816
MGI:1919057	2610024N01Rik, RIKEN cDNA 2610024N01 gene	1.26219	2.07578	1098	0.984492	817
MGI:2653612	Amigo, amphoterin induced gene and ORF	1.71445	2.07481	391	0.984492	818
MGI:894326	Atp6v1e1, ATPase, H+ transporting, V1 subunit E isoform 1	1.24166	2.07378	1182	0.984492	819
MGI:108100	Dvl3, dishevelled 3, dsh homolog (Drosophila)	1.18541	2.07353	1473	0.984492	820
MGI:1922434	4930541M15Rik, RIKEN cDNA 4930541M15 gene	1.2125	2.07293	1328	0.984492	821
MGI:1914855	Akt1s1, AKT1 substrate 1 (proline-rich)	1.18866	2.07286	1451	0.984492	822
MGI:1355075	Solh, small optic lobes homolog (Drosophila)	1.39994	2.0709	713	0.984492	823
MGI:1921765	Cdkal1, CDK5 regulatory subunit associated protein 1-like 1	1.33353	2.06786	850	0.984492	824
MGI:1890127	Plxnc1, plexin C1	1.32857	2.0643	864	0.984492	825
MGI:893578	Scarb1, scavenger receptor class B, member 1	1.53773	2.0628	514	0.984492	826
MGI:104859	Selenbp2, selenium binding protein 2	1.53014	2.05881	527	0.984492	827
MGI:2444959	Mll3, myeloid/lymphoid or mixed-lineage leukemia 3	1.3146	2.05425	909	1.34435	828
MGI:1860493	Arhgef7, Rho guanine nucleotide exchange factor (GEF7)	1.252	2.05286	1138	1.34435	829
MGI:94941	Dvl1, dishevelled, dsh homolog 1 (Drosophila)	1.30938	2.0514	926	1.34435	830
MGI:1917052	Cox11, COX11 homolog, cytochrome c oxidase assembly protein (yeast)	1.25454	2.04989	1123	1.34435	831
MGI:1314873	Hipk1, homeodomain interacting protein kinase 1	1.19397	2.04989	1429	1.34435	832
MGI:107931	Sqstm1, sequestosome 1	1.2946	2.04985	979	1.34435	833
MGI:95893	H1f0, H1 histone family, member 0	1.61936	2.04606	444	1.34435	834
MGI:109272	Vipr1, vasoactive intestinal peptide receptor 1	1.48694	2.046	575	1.34435	835
U68495	NO NAME, intronless MDB0109 gene, complete sequence., loca	1.37172	2.04503	769	1.34435	836
MGI:1914324	2610528O22Rik, RIKEN cDNA 2610528O22 gene	1.41801	2.04456	683	1.34435	837
M20743	NO NAME, Mouse surfeit locus (Surf-3) processed pseudogene 2., location	1.23305	2.04428	1225	1.34435	838
MGI:2148804	Rnu11, U11 small nuclear RNA	1.68721	2.04262	405	1.34435	839
NM_012018	NO NAME, antigen identified by monoclonal antibody 2A8 (Ma	1.2621	2.04218	1100	1.34435	840
MGI:1923646	1700012H24Rik, RIKEN cDNA 1700012H24 gene	1.39713	2.04199	719	1.34435	841
MGI:1914642	4833420G17Rik, RIKEN cDNA 4833420G17 gene	1.24476	2.03975	1168	1.34435	842
MGI:2151054	Cnnm2, cyclin M2	1.34119	2.03828	837	1.34435	843
MGI:107676	Tank, TRAF family member-associated Nf-kappa B activator	1.43238	2.03765	657	1.34435	844
MGI:1923582	Cog2, component of oligomeric golgi complex 2	1.216	2.03751	1302	1.34435	845
MGI:1918874	4833411C07Rik, RIKEN cDNA 4833411C07 gene	1.5066	2.03575	553	1.34435	846
S67895	NO NAME, VK=IgG2b kappa chain variable region {clone BW9-7, group 5} [m	1.4146	2.03497	689	1.34435	847
MGI:1349438	AA536749, expressed sequence AA536749	1.1928	2.03486	1433	1.34435	848
MGI:2146189	Topors, topoisomerase I binding, arginine/serine-rich	1.21336	2.03427	1323	1.34435	849
MGI:1915323	A930016P21Rik, RIKEN cDNA A930016P21 gene	1.20588	2.03306	1359	1.34435	850
MGI:1915315	5930416I19Rik, RIKEN cDNA 5930416I19 gene	1.301	2.03054	951	1.34435	851
MGI:1916054	1110056P05Rik, RIKEN cDNA 1110056P05 gene	1.45068	2.02786	619	1.34435	852
MGI:1196256	D4Ertd478e, DNA segment, Chr 4, ERATO Doi 478, expressed	1.25053	2.02352	1143	1.34435	853
MGI:1860603	Rpl36, ribosomal protein L36	1.23492	2.02331	1213	1.34435	854
MGI:97359	Nodal, nodal	1.29456	2.02078	980	1.34435	855
MGI:2655711	Rbm28, RNA binding motif protein 28	1.25197	2.01843	1139	1.34435	856
MGI:1921772	Zcwcc1, zinc finger, CW-type with coiled-coil domain 1	1.22555	2.0168	1255	1.34435	857
MGI:1891823	Wbp11, WW domain binding protein 11	1.23843	2.01582	1195	1.34435	858
MGI:99479	Cckbr, cholecystokinin B receptor	1.37404	2.01447	761	1.34435	859
MGI:1352738	Nkx6-2, NK6 transcription factor related, locus 2 (Drosophila)	1.57383	2.01234	483	1.34435	860
MGI:1918471	4933428I09Rik, RIKEN cDNA 4933428I09 gene	1.26523	2.01226	1086	1.34435	861
MGI:98283	Sfrs1, splicing factor, arginine/serine-rich 1 (ASF/SF2)	1.23845	2.0106	1194	1.34435	862
X73010	NO NAME, immunoglobulin heavy chain Fd fragment VH domain.	1.43799	2.00844	643	1.34435	863
MGI:1929883	Bin3, bridging integrator 3	1.25547	2.008	1120	1.34435	864
MGI:1914959	Reg4, regenerating islet-derived family, member 4	1.77675	2.00757	354	1.34435	865
MGI:104681	Hgs, HGF-regulated tyrosine kinase substrate	1.21012	2.00619	1343	1.34435	866
MGI:96560	Il6st, interleukin 6 signal transducer	1.20993	2.00579	1344	1.34435	867
BC003986	NO NAME, clone IMAGE:3491638, mRNA, partial cds.	2.82039	2.00573	125	1.34435	868
MGI:2442554	Itpkc, inositol 1,4,5-trisphosphate 3-kinase C	1.71619	2.00384	390	1.34435	869
MGI:1889505	B3gnt1, UDP-GlcNAc:betaGal beta-1,3-N-acetylglucosaminyltransferase 1	1.23651	2.0033	1206	1.34435	870
MGI:1915393	5031400M07Rik, RIKEN cDNA 5031400M07 gene	1.2412	2.00072	1185	1.34435	871
MGI:1919026	1300017K07Rik, RIKEN cDNA 1300017K07 gene	1.42902	2.00071	663	1.34435	872
MGI:1916307	1810010O14Rik, RIKEN cDNA 1810010O14 gene	1.41656	1.99949	685	1.34435	873
MGI:1920908	2210013K02Rik, RIKEN cDNA 2210013K02 gene	1.20278	1.99716	1375	1.34435	874
MGI:1276106	Ccnk, cyclin K	1.20865	1.99628	1349	1.34435	875
MGI:1261437	Atp5c1, ATP synthase, H+ transporting, mitochondrial F1 complex, gamma polypeptide 1	1.27215	1.9959	1058	1.34435	876
MGI:1929520	Eef1b2, eukaryotic translation elongation factor 1 beta 2	1.17475	1.99571	1506	1.34435	877
MGI:1347351	Ncdn, neurochondrin	1.63519	1.99499	435	1.34435	878
MGI:1917580	Bclaf1, BCL2-associated transcription factor 1	1.44119	1.99433	637	1.34435	879
MGI:1913683	Chchd7, coiled-coil-helix-coiled-coil-helix domain containing 7	1.1734	1.99132	1519	1.34435	880
MGI:98068	Rpl37a, ribosomal protein L37a	1.19273	1.99024	1434	1.34435	881
MGI:1351619	Abcb11, ATP-binding cassette, sub-family B (MDR/TAP), member 11	1.48457	1.99016	580	1.34435	882
MGI:1350927	Rpl8, ribosomal protein L8	1.25295	1.98925	1135	1.34435	883
MGI:891968	Serpina1d, serine (or cysteine) proteinase inhibitor, clade A, member 1d	1.65704	1.9863	422	1.34435	884
MGI:2142567	Arhgef18, rho/rac guanine nucleotide exchange factor (GEF) 18	1.21851	1.98562	1292	1.34435	885
MGI:1916340	Ascc1, activating signal cointegrator 1 complex subunit 1	1.22037	1.98483	1277	1.34435	886
MGI:107877	Prkcsh, protein kinase C substrate 80K-H	1.19623	1.98406	1417	1.34435	887
MGI:88610	Cyp3a13, cytochrome P450, family 3, subfamily a, polypeptide 13	2.39176	1.98346	181	1.34435	888
MGI:106572	D1Wsu40e, DNA segment, Chr 1, Wayne State University 40, expressed	1.21458	1.9833	1313	1.34435	889
MGI:1914816	9130416N05Rik, RIKEN cDNA 9130416N05 gene	1.27433	1.98208	1053	1.34435	890
MGI:1859169	Oazin, ornithine decarboxylase antizyme inhibitor	1.32595	1.98145	872	1.34435	891
MGI:1276108	Birc6, baculoviral IAP repeat-containing 6	1.20265	1.97899	1377	1.34435	892
MGI:1916604	Slc38a4, solute carrier family 38, member 4	1.36525	1.97838	781	1.34435	893
MGI:1929988	Klf15, Kruppel-like factor 15	1.92911	1.97495	287	1.34435	894
MGI:1930036	Piwil2, piwi like homolog 2 (Drosophila)	1.34573	1.97428	822	1.34435	895
MGI:2443241	Ndufs1, NADH dehydrogenase (ubiquinone) Fe-S protein 1	1.19571	1.97416	1420	1.34435	896
MGI:1196389	Polg, polymerase (DNA directed), gamma	1.18491	1.97217	1475	1.34435	897
MGI:1920345	2900084M01Rik, RIKEN cDNA 2900084M01 gene	1.26529	1.97047	1084	1.34435	898
MGI:1917875	Crsp7, cofactor required for Sp1 transcriptional activation, subunit 7	1.21382	1.9703	1319	1.34435	899
MGI:2443397	Trib1, tribbles homolog 1 (Drosophila)	1.35305	1.96791	802	1.34435	900
MGI:1923938	Arfrp1, ADP-ribosylation factor related protein 1	1.1751	1.96707	1505	1.34435	901
MGI:1914485	Zfp99, zinc finger protein 99	1.52537	1.96686	536	1.34435	902
MGI:1919150	2310036D22Rik, RIKEN cDNA 2310036D22 gene	1.28147	1.96674	1019	1.34435	903
MGI:1923545	Atp11b, ATPase, Class VI, type 11B	1.21459	1.96652	1312	1.34435	904
MGI:2444345	C730036D15Rik, RIKEN cDNA C730036D15 gene	1.57265	1.96643	487	1.34435	905
BC003888	NO NAME, Similar to RIKEN cDNA 1810060O09 gene, clone MGC	2.05086	1.96436	244	1.34435	906
MGI:1859216	Avpr1a, arginine vasopressin receptor 1A	1.71203	1.96371	393	1.34435	907
MGI:95415	Erg, avian erythroblastosis virus E-26 (v-ets) oncogene related	1.28605	1.96244	1000	1.34435	908
MGI:2384974	BC011209, cDNA sequence BC011209	1.66875	1.96156	413	1.34435	909
MGI:88222	Bzrp, benzodiazepine receptor, peripheral	1.23437	1.96049	1216	1.34435	910
MGI:1329033	Agxt, alanine-glyoxylate aminotransferase	1.78167	1.96009	350	1.34435	911
MGI:1344367	Grem2, gremlin 2 homolog, cysteine knot superfamily (Xenopus laevis)	1.58636	1.95839	469	1.34435	912
MGI:107157	Sin3a, transcriptional regulator, SIN3A (yeast)	1.34077	1.95759	840	1.34435	913
MGI:2148975	Bat4, HLA-B associated transcript 4	1.24922	1.95621	1151	1.34435	914
MGI:1918479	4933428P19Rik, RIKEN cDNA 4933428P19 gene	1.26283	1.95579	1097	1.34435	915
MGI:1930948	Nola1, nucleolar protein family A, member 1 (H/ACA small nucleolar RNPs)	1.22189	1.95431	1273	1.34435	916
MGI:1923547	1110001A12Rik, RIKEN cDNA 1110001A12 gene	1.21548	1.95376	1305	1.34435	917
MGI:1929092	Rbm14, RNA binding motif protein 14	1.29333	1.95344	983	1.34435	918
MGI:1916935	2310076G09Rik, RIKEN cDNA 2310076G09 gene	1.37709	1.95255	756	1.34435	919
MGI:95515	Fgf1, fibroblast growth factor 1	1.55846	1.95029	499	1.81481	920
MGI:96078	Hgd, homogentisate 1, 2-dioxygenase	1.4932	1.95027	569	1.81481	921
MGI:1923731	Ddx48, DEAD (Asp-Glu-Ala-Asp) box polypeptide 48	1.19051	1.94888	1441	1.81481	922
MGI:2384774	Alg1, asparagine-linked glycosylation 1 homolog (yeast, beta-1,4-mannosyltransferase)	1.23929	1.94707	1191	1.81481	923
MGI:107734	Ap3d1, adaptor-related protein complex 3, delta 1 subunit	1.21168	1.94135	1333	1.81481	924
MGI:106211	Cdc42, cell division cycle 42 homolog (S. cerevisiae)	1.28434	1.939	1007	1.81481	925
MGI:1855695	Sfrs16, splicing factor, arginine/serine-rich 16 (suppressor-of-white-apricot homolog, Drosophila)	1.22266	1.93899	1268	1.81481	926
MGI:95393	Eno1, enolase 1, alpha non-neuron	1.41918	1.93767	681	1.81481	927
MGI:1913128	Bet1l, blocked early in transport 1 homolog (S. cerevisiae)-like	1.39941	1.93662	715	1.81481	928
Z12264	NO NAME, rearranged T-cell receptor beta chain Vbeta8 reperto	1.53741	1.93515	515	1.81481	929
MGI:1860425	Cldn14, claudin 14	1.67896	1.93434	410	1.81481	930
MGI:96945	Mcsp, mitochondrial capsule selenoprotein	1.41119	1.93116	695	1.81481	931
MGI:102682	Llglh, lethal giant larvae homolog	1.23899	1.93098	1193	1.81481	932
MGI:101857	Usp15, ubiquitin specific protease 15	1.1787	1.92949	1493	1.81481	933
MGI:1921642	4932439K10Rik, RIKEN cDNA 4932439K10 gene	1.24559	1.92892	1161	1.81481	934
MGI:95832	Grn, granulin	1.42805	1.92677	664	1.81481	935
MGI:1923625	2610034H20Rik, RIKEN cDNA 2610034H20 gene	2.16866	1.92654	215	1.81481	936
MGI:99211	Zfx, zinc finger protein X-linked	1.4753	1.92443	589	1.81481	937
MGI:103234	Herc2, hect (homologous to the E6-AP (UBE3A) carboxyl terminus) domain and RCC1 (CHC1)-like domain (RLD) 2	1.26009	1.92415	1105	1.81481	938
MGI:1859615	DXImx46e, DNA segment, Chr X, Immunex 46, expressed	1.25262	1.92191	1137	1.81481	939
MGI:109128	Hnf4a, hepatic nuclear factor 4, alpha	1.48079	1.91943	582	1.81481	940
MGI:1341857	Mad1l1, mitotic arrest deficient 1-like 1	1.32169	1.91836	884	1.81481	941
MGI:1858308	Tnk2, tyrosine kinase, non-receptor, 2	1.3084	1.91742	933	1.81481	942
MGI:109637	Erf, Ets2 repressor factor	1.41439	1.91718	692	1.81481	943
MGI:1913672	2410015N17Rik, RIKEN cDNA 2410015N17 gene	1.21307	1.91707	1325	1.81481	944
MGI:1929480	Lrp10, low-density lipoprotein receptor-related protein 10	1.19408	1.91498	1427	1.81481	945
MGI:1921370	Zfp263, zinc finger protein 263	1.2659	1.9131	1082	1.81481	946
MGI:95640	glyceraldehyde-3-phosphate dehydrogenase (GAPDH) mRNA	1.39501	1.91164	722	1.81481	947
MGI:107949	Rhob, ras homolog gene family, member B	1.34947	1.91133	814	1.81481	948
MGI:107937	Tfb2m, transcription factor B2, mitochondrial	1.26215	1.91094	1099	1.81481	949
MGI:1890215	Rnf25, ring finger protein 25	1.22163	1.9093	1275	1.81481	950
MGI:1915968	Rnf166, ring finger protein 166	1.27002	1.90502	1068	1.81481	951
MGI:1859608	DXImx40e, DNA segment, Chr X, Immunex 40, expressed	1.23666	1.90417	1205	1.81481	952
MGI:1913353	0710008K08Rik, RIKEN cDNA 0710008K08 gene	1.24736	1.90376	1157	1.81481	953
MGI:87914	Aspa, aspartoacylase (aminoacylase) 2	1.48456	1.90257	581	1.81481	954
MGI:88594	Cyp27a1, cytochrome P450, family 27, subfamily a, polypeptide 1	1.35104	1.90153	810	1.81481	955
MGI:1921875	4930428J16Rik, RIKEN cDNA 4930428J16 gene	1.27659	1.90126	1040	1.81481	956
MGI:104815	Ier2, immediate early response 2	1.30109	1.90102	949	1.81481	957
MGI:1915047	6530403A03Rik, RIKEN cDNA 6530403A03 gene	1.2429	1.9005	1175	1.81481	958
MGI:1346031	Sdccag33, serologically defined colon cancer antigen 33	1.20772	1.90014	1355	1.81481	959
MGI:1270146	D16Jhu11e, DNA segment, Chr 16, Johns Hopkins University 11, expressed	1.43968	1.89995	641	1.81481	960
MGI:1196261	Rg9mtd1, RNA (guanine-9-) methyltransferase domain containing 1	1.25293	1.89909	1136	1.81481	961
MGI:1891445	Peli2, pellino 2	1.26726	1.89904	1076	1.81481	962
MGI:1925905	Eif3s1, eukaryotic translation initiation factor 3, subunit 1 alpha	1.22214	1.89888	1272	1.81481	963
MGI:1917338	2310005N01Rik, RIKEN cDNA 2310005N01 gene	1.16151	1.89613	1570	1.81481	964
MGI:1926084	2610029D06Rik, RIKEN cDNA 2610029D06 gene	1.25557	1.89407	1118	1.81481	965
MGI:107410	Zbtb17, zinc finger and BTB domain containing 17	1.24251	1.89171	1176	1.81481	966
MGI:106022	Rpl26, ribosomal protein L26	1.24022	1.89138	1190	1.81481	967
MGI:1923765	2010004J24Rik, RIKEN cDNA 2010004J24 gene	3.2769	1.89107	98	1.81481	968
MGI:1914956	1810059G22Rik, RIKEN cDNA 1810059G22 gene	1.23195	1.89073	1230	1.81481	969
MGI:102854	Rpl5, ribosomal protein L5	1.21522	1.89064	1308	1.81481	970
MGI:97603	Pkd1, polycystic kidney disease 1 homolog	1.28555	1.88975	1002	1.81481	971
MGI:104871	Ppp1cb, protein phosphatase 1, catalytic subunit, beta isoform	1.18864	1.88915	1452	1.81481	972
MGI:96757	Lcn2, lipocalin 2	2.70143	1.8867	141	1.81481	973
MGI:2385071	Etf1, eukaryotic translation termination factor 1	1.23065	1.88661	1233	1.81481	974
MGI:1922387	4930535B03Rik, RIKEN cDNA 4930535B03 gene	1.21171	1.88419	1332	1.81481	975
MGI:1347246	Ceacam2, CEA-related cell adhesion molecule 2	1.31963	1.88319	890	1.81481	976
MGI:1914217	2310050N11Rik, RIKEN cDNA 2310050N11 gene	1.20491	1.88318	1364	1.81481	977
MGI:97791	Ptbp1, polypyrimidine tract binding protein 1	1.24968	1.88228	1149	1.81481	978
MGI:1100515	Dr1, down-regulator of transcription 1	1.21457	1.88135	1314	1.81481	979
MGI:1890613	Pes1, pescadillo homolog 1, containing BRCT domain (zebrafish)	1.19826	1.87655	1403	1.81481	980
MGI:1920892	1700124K17Rik, RIKEN cDNA 1700124K17 gene	1.21663	1.8764	1299	1.81481	981
MGI:1321398	F11r, F11 receptor	1.27517	1.87503	1048	1.81481	982
MGI:1931871	Wdr46, WD repeat domain 46	1.23258	1.87456	1227	1.81481	983
MGI:108498	Nbr1, neighbor of Brca1 gene 1	1.23462	1.87402	1215	1.81481	984
MGI:1927617	Dhx38, DEAH (Asp-Glu-Ala-His) box polypeptide 38	1.26597	1.87361	1081	1.81481	985
MGI:1931595	AA408868, expressed sequence AA408868	1.30456	1.8726	940	1.81481	986
MGI:96955	Slc3a2, solute carrier family 3 (activators of dibasic and neutral amino acid transport), member 2	1.24971	1.87253	1148	1.81481	987
MGI:1926080	Slc25a12, solute carrier family 25 (mitochondrial carrier, Aralar), member 12	1.27797	1.87199	1034	1.81481	988
MGI:107183	Cct8, chaperonin subunit 8 (theta)	1.36901	1.86805	772	1.81481	989
MGI:2150037	Mta1, metastasis associated 1	1.16113	1.867	1573	1.81481	990
MGI:1918929	Atp5h, ATP synthase, H+ transporting, mitochondrial F0 complex, subunit d	1.16468	1.86644	1562	1.81481	991
MGI:1924976	6030492E11Rik, RIKEN cDNA 6030492E11 gene	1.36787	1.86529	775	1.81481	992
MGI:88095	Serpinc1, serine (or cysteine) proteinase inhibitor, clade C (antithrombin), member 1	1.35132	1.8633	808	1.81481	993
MGI:1338001	Gdap2, ganglioside-induced differentiation-associated-protein 2	1.25809	1.86325	1110	1.81481	994
MGI:1918504	4933440H19Rik, RIKEN cDNA 4933440H19 gene	1.29828	1.8632	963	1.81481	995
MGI:96693	Krt1-19, keratin complex 1, acidic, gene 19	1.60259	1.86227	462	1.81481	996
MGI:1917127	Nt5m, 5',3'-nucleotidase, mitochondrial	1.19991	1.86188	1394	1.81481	997
MGI:1913739	Rpl35, ribosomal protein L35	1.26491	1.86074	1089	1.81481	998
MGI:1917347	Sash1, SAM and SH3 domain containing 1	1.32752	1.86042	869	1.81481	999
MGI:88041	Apeh, acylpeptide hydrolase	1.19974	1.85946	1395	1.81481	1000
MGI:1918425	4933421G18Rik, RIKEN cDNA 4933421G18 gene	1.25798	1.8594	1111	1.81481	1001
MGI:1933533	Hamp, hepcidin antimicrobial peptide	1.48996	1.85727	572	1.81481	1002
MGI:1859646	Golga4, golgi autoantigen, golgin subfamily a, 4	2.62956	1.85717	148	1.81481	1003
MGI:1914269	Actr6, ARP6 actin-related protein 6 homolog (yeast)	1.24169	1.854	1181	1.81481	1004
MGI:1891420	Mesdc1, mesoderm development candidate 1	1.68362	1.85367	407	1.81481	1005
MGI:1330299	Dyrk1a, dual-specificity tyrosine-(Y)-phosphorylation regulated kinase 1a	1.57447	1.85218	481	1.81481	1006
MGI:2385054	Pex6, peroxisomal biogenesis factor 6	1.21968	1.84939	1284	1.81481	1007
MGI:1913363	Apoa5, apolipoprotein A-V	1.35024	1.84804	812	1.81481	1008
MGI:1100819	Mllt2h, homolog of human MLLT2 unidentified gene	1.20504	1.84732	1361	1.81481	1009
MGI:1920468	3110056O03Rik, RIKEN cDNA 3110056O03 gene	1.26814	1.8472	1072	1.81481	1010
MGI:104814	Ier3, immediate early response 3	1.57538	1.84657	479	1.81481	1011
MGI:1858259	Tomm40, translocase of outer mitochondrial membrane 40 homolog (yeast)	1.20907	1.84485	1347	1.81481	1012
MGI:1891160	Chst2, carbohydrate sulfotransferase 2	1.26637	1.84482	1080	1.81481	1013
MGI:1917810	Wars2, tryptophanyl tRNA synthetase 2 (mitochondrial)	1.22425	1.8436	1259	1.81481	1014
MGI:1914109	Slc16a9, solute carrier family 16 (monocarboxylic acid transporters), member 9	1.43665	1.84305	648	1.81481	1015
MGI:1310004	Fmo5, flavin containing monooxygenase 5	1.35398	1.8428	796	1.81481	1016
MGI:1202880	Traf4, Tnf receptor associated factor 4	1.21699	1.84155	1296	1.81481	1017
MGI:103169	Scn8a, sodium channel, voltage-gated, type VIII, alpha polypeptide	1.44059	1.83996	640	1.81481	1018
MGI:1889842	D430015B01Rik, RIKEN cDNA D430015B01 gene	2.03613	1.8398	248	2.3746	1019
MGI:894308	Rab21, RAB21, member RAS oncogene family	1.15579	1.83859	1603	2.3746	1020
MGI:1926235	Stx6, syntaxin 6	1.24094	1.83832	1186	2.3746	1021
MGI:1919510	1700020A13Rik, RIKEN cDNA 1700020A13 gene	1.31895	1.83824	892	2.3746	1022
MGI:2385088	Smc5l1, SMC5 structural maintenance of chromosomes 5-like 1 (yeast)	1.34666	1.83756	820	2.3746	1023
MGI:1933137	BC003236, cDNA sequence BC003236	1.25314	1.83681	1134	2.3746	1024
MGI:98037	Rpl30, ribosomal protein L30	1.21519	1.8361	1309	2.3746	1025
MGI:2681000	BC016198, cDNA sequence BC016198	1.21328	1.83598	1324	2.3746	1026
MGI:1919804	Utp14a, UTP14, U3 small nucleolar ribonucleoprotein, homolog A (yeast)	1.25442	1.83476	1127	2.3746	1027
MGI:1914720	Abcg8, ATP-binding cassette, sub-family G (WHITE), member 8	1.45049	1.83288	621	2.3746	1028
MGI:1926188	Fbxo34, F-box only protein 34	1.30345	1.83257	942	2.3746	1029
MGI:1933820	Jam2, junction adhesion molecule 2	1.40369	1.83107	706	2.3746	1030
MGI:1202722	Gtf2i, general transcription factor II I	1.29296	1.831	984	2.3746	1031
MGI:98397	Src, Rous sarcoma oncogene	1.21486	1.83017	1310	2.3746	1032
MGI:1858419	Bysl, bystin-like	1.30904	1.82927	929	2.3746	1033
MGI:1913153	Mrps31, mitochondrial ribosomal protein S31	1.43261	1.82828	656	2.3746	1034
MGI:1921572	Cxxc1, CXXC finger 1 (PHD domain)	1.2049	1.82699	1365	2.3746	1035
MGI:3036226	3000002C10Rik, RIKEN cDNA 3000002C10 gene	1.35451	1.82659	793	2.3746	1036
MGI:1917463	2310075M01Rik, RIKEN cDNA 2310075M01 gene	1.95233	1.82629	275	2.3746	1037
MGI:1352630	Abcc9, ATP-binding cassette, sub-family C (CFTR/MRP), member 9	1.64832	1.82402	425	2.3746	1038
MGI:1915806	Uckl1, uridine-cytidine kinase 1-like 1	1.21084	1.82366	1341	2.3746	1039
MGI:1926047	Ndor1, NADPH dependent diflavin oxidoreductase 1	1.2902	1.82263	991	2.3746	1040
MGI:1351646	Abca7, ATP-binding cassette, sub-family A (ABC1), member 7	1.74903	1.82048	368	2.3746	1041
MGI:96921	Max, Max protein	1.24654	1.81994	1159	2.3746	1042
MGI:109354	Ucp2, uncoupling protein 2, mitochondrial	1.41523	1.81911	687	2.3746	1043
Z12535	NO NAME, rearranged T-cell receptor beta chain Vbeta5 reperto	1.53824	1.81759	512	2.3746	1044
MGI:1917180	2610041B18Rik, RIKEN cDNA 2610041B18 gene	1.28748	1.81733	996	2.3746	1045
MGI:1914917	4930562C03Rik, RIKEN cDNA 4930562C03 gene	1.22396	1.81651	1262	2.3746	1046
MGI:2140103	C87860, expressed sequence C87860	1.25038	1.81632	1144	2.3746	1047
MGI:97570	Abcb1a, ATP-binding cassette, sub-family B (MDR/TAP), member 1A	1.29267	1.81598	985	2.3746	1048
MGI:2446190	Nup188, nucleoporin 188	1.21431	1.81583	1315	2.3746	1049
MGI:102805	Entpd1, ectonucleoside triphosphate diphosphohydrolase 1	1.33319	1.81533	851	2.3746	1050
MGI:1923356	Jmjd1b, jumonji domain containing 1B	1.1637	1.81323	1565	2.3746	1051
MGI:1914791	4932416J16Rik, RIKEN cDNA 4932416J16 gene	1.35189	1.81309	807	2.3746	1052
MGI:1918663	5430410E06Rik, RIKEN cDNA 5430410E06 gene	1.39458	1.81074	723	2.3746	1053
MGI:1924817	Tram2, translocating chain-associating membrane protein 2	1.26789	1.80988	1073	2.3746	1054
MGI:1890444	Dom3z, DOM-3 homolog Z (C. elegans)	1.30675	1.80972	935	2.3746	1055
MGI:1201681	Rab6ip1, Rab6 interacting protein 1	1.26517	1.80776	1088	2.3746	1056
MGI:1923380	5830482G23Rik, RIKEN cDNA 5830482G23 gene	1.20035	1.80684	1390	2.3746	1057
MGI:1924895	C330008G21Rik, RIKEN cDNA C330008G21 gene	1.41848	1.80596	682	2.3746	1058
MGI:1919202	2410016O06Rik, RIKEN cDNA 2410016O06 gene	1.20431	1.80545	1367	2.3746	1059
MGI:98147	Rps24, ribosomal protein S24	1.21975	1.8045	1283	2.3746	1060
MGI:1913559	2810021O14Rik, RIKEN cDNA 2810021O14 gene	1.19563	1.80444	1421	2.3746	1061
MGI:1921694	D14Abb1e, DNA segment, Chr 14, Abbott 1 expressed	1.20494	1.80271	1363	2.3746	1062
MGI:103064	Ddx3x, DEAD/H (Asp-Glu-Ala-Asp/His) box polypeptide 3, X-linked	1.28342	1.80122	1012	2.3746	1063
MGI:1344341	Car14, carbonic anhydrase 14	1.44118	1.80103	638	2.3746	1064
MGI:1913516	1810011O16Rik, RIKEN cDNA 1810011O16 gene	1.18041	1.80078	1491	2.3746	1065
MGI:1921821	Kcnk16, potassium channel, subfamily K, member 16	1.4252	1.79962	669	2.3746	1066
M20741	NO NAME, Mouse surfeit locus (Surf-3) processed pseudogene 1., location	1.19856	1.79905	1401	2.3746	1067
MGI:1922502	4930555G21Rik, RIKEN cDNA 4930555G21 gene	1.35293	1.79695	804	2.3746	1068
MGI:107929	Pip5k1b, phosphatidylinositol-4-phosphate 5-kinase, type 1 beta	1.25443	1.79685	1126	2.3746	1069
MGI:1914182	Tceb3bp1, transcription elongation factor B polypeptide 3 binding protein 1	1.1741	1.79353	1515	2.3746	1070
MGI:1098658	Stag1, stromal antigen 1	1.30301	1.79252	943	2.3746	1071
MGI:1914721	Gpatc1, G patch domain containing 1	1.32794	1.79238	867	2.3746	1072
MGI:104752	Nfkbib, nuclear factor of kappa light chain gene enhancer in B-cells inhibitor, beta	1.2042	1.78861	1368	2.3746	1073
MGI:1858195	Hnrpu, heterogeneous nuclear ribonucleoprotein U	1.22563	1.7886	1254	2.3746	1074
MGI:1201409	Pknox1, Pbx/knotted 1 homeobox	1.22785	1.78851	1242	2.3746	1075
MGI:1924893	C030046E11Rik, RIKEN cDNA C030046E11 gene	1.23666	1.78777	1204	2.3746	1076
MGI:104661	Rora, RAR-related orphan receptor alpha	1.29467	1.78663	978	2.3746	1077
MGI:1336882	Vamp8, vesicle-associated membrane protein 8	1.21394	1.78566	1317	2.3746	1078
MGI:1196288	Itgb4bp, integrin beta 4 binding protein	1.16092	1.78498	1574	2.3746	1079
MGI:1931744	Umpk, uridine monophosphate kinase	1.27957	1.78387	1026	2.3746	1080
MGI:1917729	5730407K14Rik, RIKEN cDNA 5730407K14 gene	1.23616	1.78386	1208	2.3746	1081
MGI:96755	Lcat, lecithin cholesterol acyltransferase	1.32363	1.78375	877	2.3746	1082
MGI:1098746	D1Ertd161e, DNA segment, Chr 1, ERATO Doi 161, expressed	1.46161	1.78355	605	2.3746	1083
MGI:1923957	Clasp1, CLIP associating protein 1	1.21089	1.78203	1340	2.3746	1084
MGI:1920497	1600027N09Rik, RIKEN cDNA 1600027N09 gene	1.25356	1.77981	1130	2.3746	1085
MGI:1913879	Golph3, golgi phosphoprotein 3	1.15857	1.77946	1591	2.3746	1086
MGI:1354950	Nrbf2, nuclear receptor binding factor 2	1.31393	1.77741	912	2.3746	1087
MGI:1913455	1110055L24Rik, RIKEN cDNA 1110055L24 gene	1.3233	1.77719	880	2.3746	1088
MGI:102722	Pcnt, pericentrin (kendrin)	1.17137	1.77675	1531	2.3746	1089
MGI:1915963	Ifitm1, interferon induced transmembrane protein 1	1.62742	1.77626	438	2.3746	1090
MGI:99951	Mafk, v-maf musculoaponeurotic fibrosarcoma oncogene family, protein K (avian)	1.3113	1.77532	922	2.3746	1091
MGI:109374	Fut2, fucosyltransferase 2	1.19502	1.77531	1424	2.3746	1092
X94417	NO NAME, mRNA (2D11) for IgA V-D-J-heavy chain.	1.70818	1.77529	395	2.3746	1093
MGI:1096317	Eef1a2, eukaryotic translation elongation factor 1 alpha 2	1.34556	1.77486	824	2.3746	1094
MGI:2677438	Rnf149, ring finger protein 149	1.25011	1.77453	1145	2.3746	1095
AJ400968	NO NAME, partial mRNA for immunoglobulin kappa light chain	1.91294	1.7725	290	2.3746	1096
MGI:101921	Ap2a1, adaptor protein complex AP-2, alpha 1 subunit	1.14947	1.77227	1628	2.3746	1097
MGI:1931527	Hist1h1e, histone 1, H1e	2.15984	1.76958	217	2.3746	1098
MGI:1298373	Rpl9, ribosomal protein L9	1.15372	1.76958	1610	2.3746	1099
MGI:107757	Gfer, growth factor, erv1 (S. cerevisiae)-like (augmenter of liver regeneration)	1.18414	1.76918	1477	2.3746	1100
MGI:1917031	1600010M07Rik, RIKEN cDNA 1600010M07 gene	1.83291	1.76667	320	2.3746	1101
MGI:1919849	Pdir, protein disulfide isomerase-related	1.25348	1.76187	1131	2.3746	1102
MGI:98788	Top1, topoisomerase (DNA) I	1.17757	1.76143	1495	2.3746	1103
MGI:1919288	1810045K06Rik, RIKEN cDNA 1810045K06 gene	1.27656	1.76	1041	2.3746	1104
X97586	NO NAME, small nucleolar RNA U39.	1.28319	1.75843	1013	2.3746	1105
MGI:1913914	5730578N08Rik, RIKEN cDNA 5730578N08 gene	1.33256	1.75783	853	2.3746	1106
MGI:97360	Nos1, nitric oxide synthase 1, neuronal	1.6507	1.75778	424	2.3746	1107
MGI:1347477	Foxa3, forkhead box A3	1.67334	1.75764	411	2.3746	1108
MGI:108063	Siah1b, seven in absentia 1B	1.21219	1.75726	1330	2.3746	1109
MGI:1920532	1700034B16Rik, RIKEN cDNA 1700034B16 gene	1.24549	1.75565	1163	2.3746	1110
MGI:99560	Hoxc13, homeo box C13	1.26779	1.75558	1074	2.3746	1111
MGI:891999	Adarb1, adenosine deaminase, RNA-specific, B1	1.36761	1.75415	776	2.3746	1112
MGI:1203729	Pik3c2a, phosphatidylinositol 3-kinase, C2 domain containing, alpha polypeptide	1.32335	1.75364	879	2.3746	1113
M64429	NO NAME, Mouse B-raf oncogene mRNA, complete cds.	1.24809	1.75172	1153	2.3746	1114
MGI:1346344	Nr0b2, nuclear receptor subfamily 0, group B, member 2	1.508	1.75127	552	2.3746	1115
MGI:1858197	Plrg1, pleiotropic regulator 1, PRL1 homolog (Arabidopsis)	1.16555	1.74976	1556	2.3746	1116
MGI:2445175	Arhgap20, Rho GTPase activating protein 20	1.31334	1.74778	916	2.3746	1117
MGI:106664	C1qr1, complement component 1, q subcomponent, receptor 1	1.55606	1.74438	502	2.3746	1118
MGI:1928483	Stx5a, syntaxin 5A	1.20138	1.74252	1386	2.3746	1119
MGI:1913809	Metapl1, methionine aminopeptidase-like 1	1.27182	1.74232	1061	2.3746	1120
MGI:1913689	2010012O05Rik, RIKEN cDNA 2010012O05 gene	1.22595	1.74223	1250	2.3746	1121
MGI:88070	Arg1, arginase 1, liver	1.59625	1.74203	465	2.3746	1122
MGI:105066	Rab10, RAB10, member RAS oncogene family	1.1519	1.74108	1619	2.3746	1123
MGI:2442888	E030041M21Rik, RIKEN cDNA E030041M21 gene	1.28644	1.7401	999	2.3746	1124
MGI:105943	Rpl10, ribosomal protein 10	1.28269	1.73905	1015	2.3746	1125
MGI:1916507	Elf2, E74-like factor 2	1.25697	1.73648	1115	3.1052	1126
MGI:1914729	1300007B12Rik, RIKEN cDNA 1300007B12 gene	1.16872	1.73555	1543	3.1052	1127
MGI:1921376	Syvn1, synovial apoptosis inhibitor 1, synoviolin	1.22395	1.73479	1263	3.1052	1128
MGI:1917591	0610025L18Rik, RIKEN cDNA 0610025L18 gene	1.39303	1.73437	725	3.1052	1129
MGI:96238	Hsf1, heat shock factor 1	1.33402	1.73334	849	3.1052	1130
MGI:1351337	Ddx24, DEAD (Asp-Glu-Ala-Asp) box polypeptide 24	1.22593	1.73209	1251	3.1052	1131
MGI:1914053	8430410A17Rik, RIKEN cDNA 8430410A17 gene	1.25132	1.73204	1140	3.1052	1132
MGI:1351618	Dnajb9, DnaJ (Hsp40) homolog, subfamily B, member 9	1.28766	1.7309	995	3.1052	1133
MGI:96620	Itih3, inter-alpha trypsin inhibitor, heavy chain 3	1.47863	1.73049	585	3.1052	1134
MGI:1312985	Tagln2, transgelin 2	1.39204	1.7288	727	3.1052	1135
MGI:1306805	Tff2, trefoil factor 2 (spasmolytic protein 1)	3.6435	1.72878	88	3.1052	1136
MGI:109353	Ufd1l, ubiquitin fusion degradation 1 like	1.26843	1.72809	1071	3.1052	1137
MGI:1931054	Slc43a3, solute carrier family 43, member 3	1.34821	1.72783	818	3.1052	1138
MGI:1933302	Trim8, tripartite motif protein 8	1.20173	1.72379	1382	3.1052	1139
MGI:1277977	Ubr1, ubiquitin protein ligase E3 component n-recognin 1	1.31239	1.72151	919	3.1052	1140
MGI:1340051	Gpr56, G protein-coupled receptor 56	1.27204	1.721	1059	3.1052	1141
MGI:1861434	Ctsf, cathepsin F	1.28107	1.72083	1021	3.1052	1142
MGI:1891012	F12, coagulation factor XII (Hageman factor)	1.2926	1.71916	986	3.1052	1143
MGI:1919399	2610019A05Rik, RIKEN cDNA 2610019A05 gene	1.29166	1.71665	988	3.1052	1144
MGI:1922118	4930438D12Rik, RIKEN cDNA 4930438D12 gene	1.25541	1.71568	1122	3.1052	1145
MGI:108212	Ripk1, receptor (TNFRSF)-interacting serine-threonine kinase 1	1.18795	1.71493	1460	3.1052	1146
MGI:1923620	2810408E11Rik, RIKEN cDNA 2810408E11 gene	1.25417	1.71412	1128	3.1052	1147
MGI:1913591	1700027M21Rik, RIKEN cDNA 1700027M21 gene	1.39274	1.71408	726	3.1052	1148
MGI:98107	Rps14, ribosomal protein S14	1.16822	1.71375	1546	3.1052	1149
MGI:104673	Ptpn12, protein tyrosine phosphatase, non-receptor type 12	1.20228	1.71224	1380	3.1052	1150
MGI:891971	Serpina1a, serine (or cysteine) peptidase inhibitor, clade A, member 1a	2.03023	1.71177	250	3.1052	1151
MGI:1095397	Ndrl, N-myc downstream regulated-like	1.26706	1.71076	1078	3.1052	1152
MGI:98535	Tcp1, t-complex protein 1	1.17	1.70874	1536	3.1052	1153
MGI:1917297	Trnt1, tRNA nucleotidyl transferase, CCA-adding, 1	1.46539	1.70826	597	3.1052	1154
MGI:1914903	4930544G11Rik, RIKEN cDNA 4930544G11 gene	1.21662	1.70745	1300	3.1052	1155
MGI:1919173	2310047M10Rik, RIKEN cDNA 2310047M10 gene	1.18104	1.70225	1490	3.1052	1156
MGI:1915644	0610037D15Rik, RIKEN cDNA 0610037D15 gene	1.38355	1.70069	737	3.1052	1157
MGI:1201609	Hiat1, hippocampus abundant gene transcript 1	1.16064	1.70009	1578	3.1052	1158
MGI:1351631	Sh2d3c, SH2 domain containing 3C	1.28772	1.69818	994	3.1052	1159
MGI:1917304	1700019B01Rik, RIKEN cDNA 1700019B01 gene	1.4355	1.698	652	3.1052	1160
MGI:1919293	Sulf2, sulfatase 2	1.46238	1.69685	602	3.1052	1161
MGI:1925278	4930545L08Rik, RIKEN cDNA 4930545L08 gene	1.31452	1.6956	910	3.1052	1162
MGI:1917375	2210016H18Rik, RIKEN cDNA 2210016H18 gene	1.4086	1.69405	697	3.1052	1163
MGI:1289234	Rhpn2, rhophilin, Rho GTPase binding protein 2	1.31693	1.69148	901	3.1052	1164
MGI:1333805	Fusip1, FUS interacting protein (serine-arginine rich) 1	1.19542	1.68538	1422	3.1052	1165
MGI:1890651	Wdr9, WD repeat domain 9	1.22334	1.68407	1267	3.1052	1166
MGI:1914347	Rps10, ribosomal protein S10	1.17336	1.68334	1520	3.1052	1167
MGI:1913287	Clec2, C-type lectin-like receptor 2	1.38019	1.68287	748	3.1052	1168
MGI:1928761	Slc19a2, solute carrier family 19 (thiamine transporter), member 2	1.24487	1.6819	1166	3.1052	1169
MGI:109518	Sftpa1, surfactant associated protein A1	1.76653	1.68126	360	3.1052	1170
MGI:1918972	Cic, capicua homolog (Drosophila)	1.18351	1.68125	1478	3.1052	1171
MGI:1328787	Smad5, MAD homolog 5 (Drosophila)	1.20977	1.68105	1346	3.1052	1172
BF581574	NO NAME, 602099903F1 NCI_CGAP_Co24 cDNA clone IMAGE:421975	1.29658	1.68026	973	3.1052	1173
MGI:1921394	Robo4, roundabout homolog 4 (Drosophila)	1.37897	1.67879	751	3.1052	1174
MGI:1920719	Rnf38, ring finger protein 38	1.22174	1.67772	1274	3.1052	1175
MGI:1261890	Fbxo28, F-box protein 28	1.24659	1.67631	1158	3.1052	1176
MGI:1915086	1500041N16Rik, RIKEN cDNA 1500041N16 gene	1.24593	1.67548	1160	3.1052	1177
MGI:1859016	Ddah2, dimethylarginine dimethylaminohydrolase 2	1.17551	1.67439	1502	3.1052	1178
MGI:1859268	Krt2-18, keratin complex 2, basic, gene 18	1.44927	1.67428	623	3.1052	1179
MGI:2388029	Liph, lipase, member H	1.56372	1.67421	493	3.1052	1180
MGI:1915281	Rnf146, ring finger protein 146	1.19468	1.67285	1425	3.1052	1181
MGI:1922589	4930548G07Rik, RIKEN cDNA 4930548G07 gene	1.25548	1.67284	1119	3.1052	1182
MGI:98759	Tjp1, tight junction protein 1	1.22458	1.67188	1257	3.1052	1183
MGI:98073	Rpl7, ribosomal protein L7	1.205	1.67101	1362	3.1052	1184
MGI:97312	Nfkb1, nuclear factor of kappa light chain gene enhancer in B-cells 1, p105	1.20398	1.668	1369	3.1052	1185
MGI:95775	Gnao1, guanine nucleotide binding protein, alpha o	1.29882	1.66645	960	3.1052	1186
MGI:97897	Rel, reticuloendotheliosis oncogene	1.37902	1.66619	750	3.1052	1187
MGI:1338049	Sh3d1B, SH3 domain protein 1B	1.21402	1.66558	1316	3.1052	1188
MGI:1917619	Bag5, BCL2-associated athanogene 5	1.19771	1.66505	1406	3.1052	1189
MGI:1926232	Sfrs7, splicing factor, arginine/serine-rich 7	1.23416	1.66444	1217	3.1052	1190
MGI:1276533	Ncoa2, nuclear receptor coactivator 2	1.18232	1.66237	1482	3.1052	1191
MGI:1913789	Xpo5, exportin 5	1.17578	1.66218	1501	3.1052	1192
MGI:1931051	AF155546, cDNA sequence AF155546	1.21154	1.66212	1334	3.1052	1193
MGI:1913929	Rae1, RAE1 RNA export 1 homolog (S. pombe)	1.19408	1.6597	1428	3.1052	1194
MGI:97175	Mtap2, microtubule-associated protein 2	1.26559	1.65935	1083	3.1052	1195
MGI:103290	Rela, v-rel reticuloendotheliosis viral oncogene homolog A (avian)	1.21927	1.65865	1287	3.1052	1196
MGI:98361	Sox13, SRY-box containing gene 13	1.40298	1.65675	707	3.1052	1197
MGI:1918810	8430436L14Rik, RIKEN cDNA 8430436L14 gene	1.42517	1.65618	670	3.1052	1198
MGI:1355333	Nckap1, NCK-associated protein 1	1.1762	1.65405	1499	3.1052	1199
MGI:1914404	Mtdh, Metadherin	1.16015	1.65207	1581	3.1052	1200
MGI:1918017	Prpf3, PRP3 pre-mRNA processing factor 3 homolog (yeast)	1.19812	1.65137	1404	3.1052	1201
MGI:1921733	Ankhd1, ankyrin repeat and KH domain containing 1	1.18992	1.651	1447	3.1052	1202
MGI:1336997	Lancl1, LanC (bacterial lantibiotic synthetase component C)-like 1	1.19706	1.65035	1412	3.1052	1203
MGI:1924462	5730509C05Rik, RIKEN cDNA 5730509C05 gene	1.18774	1.65032	1462	3.1052	1204
MGI:1921625	Gcc1, golgi coiled coil 1	1.20143	1.64931	1385	3.1052	1205
MGI:1928395	Snx1, sorting nexin 1	1.22234	1.64797	1271	3.1052	1206
MGI:1919014	Tmem24, transmembrane protein 24	1.22661	1.64671	1247	3.1052	1207
U54534	NO NAME, immunoglobulin light chain IgM Vk4/5-Jk2 from pho	1.24557	1.64603	1162	3.1052	1208
MGI:1916854	2310011G17Rik, RIKEN cDNA 2310011G17 gene	1.23581	1.64597	1209	3.1052	1209
MGI:1919949	2810038K19Rik, RIKEN cDNA 2810038K19 gene	1.25758	1.64521	1112	3.1052	1210
MGI:1930134	Ern1, endoplasmic reticulum (ER) to nucleus signalling 1	1.25544	1.64424	1121	4.02635	1211
MGI:1333818	Rps7, ribosomal protein S7	1.26296	1.64369	1096	4.02635	1212
MGI:1923334	Rod1, ROD1 regulator of differentiation 1 (S. pombe)	1.17058	1.64304	1534	4.02635	1213
MGI:107158	Sin3b, transcriptional regulator, SIN3B (yeast)	1.38527	1.64213	736	4.02635	1214
MGI:1915005	Ddx47, DEAD (Asp-Glu-Ala-Asp) box polypeptide 47	1.14252	1.64097	1638	4.02635	1215
MGI:1914853	Dusp6, dual specificity phosphatase 6	1.29654	1.63954	974	4.02635	1216
MGI:1352447	Abcc2, ATP-binding cassette, sub-family C (CFTR/MRP), member 2	1.33457	1.63876	848	4.02635	1217
MGI:2151233	Dph2l1, diptheria toxin resistance protein required for diphthamide biosynthesis (Saccharomyces)-like 1	1.19581	1.63669	1419	4.02635	1218
MGI:105922	Rpl13, ribosomal protein L13	1.19719	1.63661	1410	4.02635	1219
MGI:103310	Ptprk, protein tyrosine phosphatase, receptor type, K	1.16999	1.6358	1537	4.02635	1220
MGI:1933212	AW552001, expressed sequence AW552001	1.18672	1.63487	1466	4.02635	1221
MGI:107438	Cab39, calcium binding protein 39	1.12086	1.63359	1684	4.02635	1222
MGI:1926966	Eif3c, eukaryotic translation initiation factor 3, subunit C	1.17283	1.6333	1523	4.02635	1223
MGI:1336186	Agpat3, 1-acylglycerol-3-phosphate O-acyltransferase 3	1.21092	1.63245	1339	4.02635	1224
MGI:2444209	C730048E16Rik, RIKEN cDNA C730048E16 gene	1.1965	1.63208	1415	4.02635	1225
MGI:101781	Sntb1, syntrophin, basic 1	1.2967	1.63066	972	4.02635	1226
MGI:95286	Eed, embryonic ectoderm development	1.31724	1.62994	899	4.02635	1227
MGI:1351628	Rps26, ribosomal protein S26	1.31048	1.62743	925	4.02635	1228
MGI:1919348	2010300G19Rik, RIKEN cDNA 2010300G19 gene	1.34434	1.62504	828	4.02635	1229
MGI:1917621	1700026D11Rik, RIKEN cDNA 1700026D11 gene	1.3736	1.62495	763	4.02635	1230
MGI:1098280	Crebbp, CREB binding protein	1.20164	1.62122	1384	4.02635	1231
MGI:1345675	Trib3, tribbles homolog 3 (Drosophila)	1.40526	1.61994	704	4.02635	1232
MGI:99454	Irs1, insulin receptor substrate 1	1.30234	1.61928	947	4.02635	1233
MGI:1344361	Arih2, ariadne homolog 2 (Drosophila)	1.20988	1.6172	1345	4.02635	1234
MGI:1919638	Ripk4, receptor-interacting serine-threonine kinase 4	1.23676	1.61263	1202	4.02635	1235
MGI:1921902	4930453J04Rik, RIKEN cDNA 4930453J04 gene	1.47341	1.61178	591	4.02635	1236
MGI:1929289	Adrm1, adhesion regulating molecule 1	1.21049	1.61168	1342	4.02635	1237
MGI:108402	Slbp, stem-loop binding protein	1.18525	1.61135	1474	4.02635	1238
MGI:1858494	Bok, Bcl-2-related ovarian killer protein	1.28801	1.61008	993	4.02635	1239
MGI:1261835	D8Ertd531e, DNA segment, Chr 8, ERATO Doi 531, expressed	1.20807	1.60816	1351	4.02635	1240
MGI:1923159	4930579A11Rik, RIKEN cDNA 4930579A11 gene	1.18611	1.60701	1469	4.02635	1241
MGI:1328328	Mtap7, microtubule-associated protein 7	1.90214	1.6067	300	4.02635	1242
MGI:1861729	Abcb9, ATP-binding cassette, sub-family B (MDR/TAP), member 9	1.17005	1.60593	1535	4.02635	1243
MGI:1349658	Cul1, cullin 1	1.15863	1.60565	1590	4.02635	1244
MGI:1315195	Grcc2f, gene rich cluster, C2f gene	1.15204	1.60411	1617	4.02635	1245
MGI:1096359	Cyp26a1, cytochrome P450, family 26, subfamily a, polypeptide 1	4.63105	1.60231	69	4.02635	1246
MGI:1924759	9330153N18Rik, RIKEN cDNA 9330153N18 gene	1.28183	1.60193	1018	4.02635	1247
MGI:95768	Gna13, guanine nucleotide binding protein, alpha 13	1.19207	1.60171	1436	4.02635	1248
MGI:95401	Epb4.1, erythrocyte protein band 4.1	1.22592	1.6016	1252	4.02635	1249
MGI:1925483	6330522J23Rik, RIKEN cDNA 6330522J23 gene	1.22457	1.60088	1258	4.02635	1250
MGI:95303	Eif4a1, eukaryotic translation initiation factor 4A1	1.15072	1.6007	1625	4.02635	1251
L23155	NO NAME, immunoglobulin kappa chain (IgL) mRNA, V region,	1.64646	1.60011	427	4.02635	1252
MGI:1914771	1700096C12Rik, RIKEN cDNA 1700096C12 gene	1.24214	1.59739	1178	4.02635	1253
MGI:2135625	Glrx1, glutaredoxin 1 (thioltransferase)	1.19327	1.59542	1432	4.02635	1254
MGI:1921867	Scpep1, serine caroboxypeptidase 1	1.19759	1.5926	1407	4.02635	1255
MGI:1917633	Cox10, COX10 homolog, cytochrome c oxidase assembly protein, heme A: farnesyltransferase (yeast)	1.22575	1.59225	1253	4.02635	1256
MGI:1917334	2300004M11Rik, RIKEN cDNA 2300004M11 gene	1.3305	1.59215	856	4.02635	1257
MGI:1347245	Ceacam1, CEA-related cell adhesion molecule 1	1.27577	1.58934	1046	4.02635	1258
MGI:101860	Gcap11, granule cell antiserum positive 11	1.18779	1.58862	1461	4.02635	1259
MGI:88059	App, amyloid beta (A4) precursor protein	1.23195	1.58729	1229	4.02635	1260
MGI:87940	Adrbk1, adrenergic receptor kinase, beta 1	1.16209	1.58704	1567	4.02635	1261
MGI:107399	Il17r, interleukin 17 receptor	1.24995	1.58392	1146	4.02635	1262
MGI:88061	Aprt, adenine phosphoribosyl transferase	1.19061	1.58377	1440	4.02635	1263
MGI:1099787	Ucp3, uncoupling protein 3, mitochondrial	1.50201	1.58306	558	4.02635	1264
MGI:1920076	2810485I05Rik, RIKEN cDNA 2810485I05 gene	1.37384	1.58138	762	4.02635	1265
MGI:1914683	0610011N22Rik, RIKEN cDNA 0610011N22 gene	1.33314	1.57965	852	4.02635	1266
MGI:1917828	5730450D02Rik, RIKEN cDNA 5730450D02 gene	1.31757	1.57948	898	4.02635	1267
MGI:1913357	1100001G20Rik, RIKEN cDNA 1100001G20 gene	1.30735	1.57946	934	4.02635	1268
MGI:1917711	2610312F20Rik, RIKEN cDNA 2610312F20 gene	1.34566	1.57879	823	4.02635	1269
MGI:1917520	2010205O06Rik, RIKEN cDNA 2010205O06 gene	1.44871	1.57558	624	4.02635	1270
MGI:88295	Cacna2d1, calcium channel, voltage-dependent, alpha2/delta subunit 1	1.52533	1.57556	537	4.02635	1271
MGI:2181074	Acbd3, acyl-Coenzyme A binding domain containing 3	1.15938	1.57406	1584	4.02635	1272
NM_013625	NO NAME, platelet-activating factor acetylhydrolase, isofo	1.17123	1.57373	1532	4.02635	1273
MGI:1917020	1600002K03Rik, RIKEN cDNA 1600002K03 gene	1.18853	1.57349	1453	4.02635	1274
MGI:1333883	Lats1, large tumor supressor	1.17445	1.57337	1509	4.02635	1275
MGI:1914811	8430408H12Rik, RIKEN cDNA 8430408H12 gene	1.17445	1.57336	1510	4.02635	1276
MGI:104669	Man2a1, mannosidase 2, alpha 1	1.18811	1.57215	1459	4.02635	1277
MGI:1918177	4921524K10Rik, RIKEN cDNA 4921524K10 gene	1.21096	1.571	1338	4.02635	1278
MGI:1196391	Pole, polymerase (DNA directed), epsilon	1.30865	1.57027	931	4.02635	1279
NM_009165	Sh3bp3, SH3-domain binding protein 3 (Sh3bp3), mRNA.	1.14595	1.56998	1632	4.02635	1280
MGI:109169	Epas1, endothelial PAS domain protein 1	1.37154	1.56965	770	4.02635	1281
MGI:1914365	Rpl14, ribosomal protein L14	1.18828	1.56949	1456	4.02635	1282
MGI:1924038	2410127E18Rik, RIKEN cDNA 2410127E18 gene	1.2368	1.56846	1200	4.02635	1283
MGI:1270848	Rasd1, RAS, dexamethasone-induced 1	1.30873	1.56785	930	4.02635	1284
MGI:1924188	Rbm17, RNA binding motif protein 17	1.16938	1.56774	1541	4.02635	1285
MGI:2441884	Mrgpre, MAS-related GPR, member E	1.23409	1.56569	1218	4.02635	1286
MGI:1919240	Ddx54, DEAD (Asp-Glu-Ala-Asp) box polypeptide 54	1.15201	1.56423	1618	4.02635	1287
MGI:1915685	1100001I19Rik, RIKEN cDNA 1100001I19 gene	1.23042	1.56422	1235	4.02635	1288
MGI:107876	Uqcrc1, ubiquinol-cytochrome c reductase core protein 1	1.18142	1.56387	1485	4.02635	1289
MGI:1930765	C78915, expressed sequence C78915	1.21569	1.5638	1303	4.02635	1290
MGI:1914299	Pus3, pseudouridine synthase 3	1.23924	1.56368	1192	4.02635	1291
MGI:98215	Rxrb, retinoid X receptor beta	1.2836	1.56237	1010	4.02635	1292
MGI:1925544	Rps27a, ribosomal protein S27a	1.14224	1.56202	1639	4.02635	1293
MGI:1321400	Rpl30-ps2, ribosomal protein L30, pseudogene 2	1.3202	1.56119	888	4.02635	1294
MGI:106378	D10Wsu93e, DNA segment, Chr 10, Wayne State University 93, expressed	1.16081	1.56027	1576	4.02635	1295
MGI:1919232	Snx10, sorting nexin 10	1.25323	1.55801	1133	4.02635	1296
MGI:1888517	Rhcg, Rhesus blood group-associated C glycoprotein	1.60852	1.55616	454	4.02635	1297
MGI:1919794	Exosc6, exosome component 6	1.19935	1.55567	1397	4.02635	1298
MGI:1914322	Cdc37l1, cell division cycle 37 homolog (S. cerevisiae)-like 1	1.18583	1.55121	1471	5.10462	1299
AF265684	NO NAME, isolate 7973-2516 rearranged immunoglobulin heavy	1.55107	1.55112	506	5.10462	1300
X94418	NO NAME, mRNA (2F7) for IgA V-D-J-heavy chain.	1.48506	1.54958	579	5.10462	1301
MGI:1914906	4930548H24Rik, RIKEN cDNA 4930548H24 gene	1.21479	1.54896	1311	5.10462	1302
MGI:1919006	1300018K11Rik, RIKEN cDNA 1300018K11 gene	1.27014	1.54778	1066	5.10462	1303
MGI:2384966	Mgat2, mannoside acetylglucosaminyltransferase 2	1.21988	1.544	1279	5.10462	1304
MGI:103236	Efna1, ephrin A1	1.24085	1.54324	1188	5.10462	1305
MGI:1351329	Rps11, ribosomal protein S11	1.18431	1.54129	1476	5.10462	1306
MGI:1100851	Elavl1, ELAV (embryonic lethal, abnormal vision, Drosophila)-like 1 (Hu antigen R)	1.18151	1.54108	1484	5.10462	1307
MGI:1929711	Anapc7, anaphase promoting complex subunit 7	1.16088	1.54106	1575	5.10462	1308
MGI:1339946	Tbpl1, TATA box binding protein-like 1	1.23049	1.54101	1234	5.10462	1309
MGI:1309998	Marco, macrophage receptor with collagenous structure	2.16891	1.53955	214	5.10462	1310
X02234	Mouse mRNA fragment for anti-idiotype kappa-immunoglobulin ligh	1.36793	1.53933	774	5.10462	1311
MGI:1913543	1810032O08Rik, RIKEN cDNA 1810032O08 gene	1.20391	1.53701	1370	5.10462	1312
MGI:95715	Gja4, gap junction membrane channel protein alpha 4	2.06197	1.53619	241	5.10462	1313
MGI:1918543	4933428C19Rik, RIKEN cDNA 4933428C19 gene	1.56039	1.53602	497	5.10462	1314
MGI:2151075	Tnfrsf21, tumor necrosis factor receptor superfamily, member 21	1.16126	1.53466	1572	5.10462	1315
MGI:97831	Pyp, pyrophosphatase	1.19827	1.53318	1402	5.10462	1316
MGI:98301	Si, silver	1.19512	1.53084	1423	5.10462	1317
MGI:101884	Ppard, peroxisome proliferator activator receptor delta	1.17458	1.5296	1508	5.10462	1318
MGI:1917145	2010109N14Rik, RIKEN cDNA 2010109N14 gene	1.27496	1.52751	1050	5.10462	1319
MGI:88227	C3, complement component 3	1.30861	1.52712	932	5.10462	1320
MGI:1918427	4933424B01Rik, RIKEN cDNA 4933424B01 gene	1.19636	1.52592	1416	5.10462	1321
MGI:2444881	9630055N22Rik, RIKEN cDNA 9630055N22 gene	1.26714	1.52543	1077	5.10462	1322
MGI:108050	Ext2, exostoses (multiple) 2	1.16865	1.52456	1544	5.10462	1323
MGI:1340024	Fthfd, formyltetrahydrofolate dehydrogenase	1.32293	1.52179	882	5.10462	1324
MGI:1914077	Ttc1, tetratricopeptide repeat domain 1	1.15407	1.52106	1608	5.10462	1325
MGI:1913906	Eef1d, eukaryotic translation elongation factor 1 delta (guanine nucleotide exchange protein)	1.15986	1.52037	1583	5.10462	1326
MGI:2138169	Cfhl1, complement component factor h-like 1	1.25753	1.51899	1113	5.10462	1327
MGI:87991	Alb1, albumin 1	1.6186	1.51821	446	5.10462	1328
MGI:88057	Apoe, apolipoprotein E	1.5065	1.51683	554	5.10462	1329
MGI:2141866	AI114950, expressed sequence AI114950	1.19884	1.51571	1400	5.10462	1330
MGI:1922946	2610031L17Rik, RIKEN cDNA 2610031L17 gene	1.16526	1.51442	1559	5.10462	1331
MGI:1891700	Ncstn, nicastrin	1.14303	1.51441	1637	5.10462	1332
MGI:2137204	Mrpl3, mitochondrial ribosomal protein L3	1.15915	1.51247	1587	5.10462	1333
MGI:1930638	Cyp3a25, cytochrome P450, family 3, subfamily a, polypeptide 25	1.55287	1.51153	505	5.10462	1334
MGI:1352467	Esr1, estrogen receptor 1 (alpha)	1.45618	1.51126	616	5.10462	1335
MGI:1920028	2810451A06Rik, RIKEN cDNA 2810451A06 gene	1.38283	1.51045	741	5.10462	1336
MGI:1355294	Klrg1, killer cell lectin-like receptor subfamily G, member 1	1.57335	1.51043	485	5.10462	1337
MGI:1339973	Ilf3, interleukin enhancer binding factor 3	1.16132	1.50987	1571	5.10462	1338
MGI:1920460	Nup54, nucleoporin 54kDa	1.17145	1.50902	1530	5.10462	1339
MGI:1914737	Dhx40, DEAH (Asp-Glu-Ala-His) box polypeptide 40	1.20793	1.50866	1353	5.10462	1340
MGI:1921701	4933424M23Rik, RIKEN cDNA 4933424M23 gene	1.17415	1.5083	1514	5.10462	1341
MGI:2180509	Slc25a28, solute carrier family 25, member 28	1.17267	1.50671	1525	5.10462	1342
MGI:1915126	1500041J02Rik, RIKEN cDNA 1500041J02 gene	1.35398	1.50654	795	5.10462	1343
MGI:107946	Zfp36l1, zinc finger protein 36, C3H type-like 1	1.20787	1.50599	1354	5.10462	1344
U86712	NO NAME, T-cell receptor alpha V region n2c2, partial cds.	1.35712	1.50547	790	5.10462	1345
MGI:109339	Eya3, eyes absent 3 homolog (Drosophila)	1.20277	1.50464	1376	5.10462	1346
MGI:1309480	Gtl7, gene trap locus 7	1.20012	1.50399	1392	5.10462	1347
MGI:1915566	0610008C08Rik, RIKEN cDNA 0610008C08 gene	1.24535	1.50228	1165	5.10462	1348
MGI:101805	Gys1, glycogen synthase 1, muscle	1.29948	1.50134	956	5.10462	1349
MGI:104689	Cct4, chaperonin subunit 4 (delta)	1.15402	1.4999	1609	5.10462	1350
MGI:1915572	0610007A15Rik, RIKEN cDNA 0610007A15 gene	1.19029	1.4993	1443	5.10462	1351
MGI:1916123	1190002A23Rik, RIKEN cDNA 1190002A23 gene	1.17671	1.49665	1496	5.10462	1352
MGI:1353561	Vapa, vesicle-associated membrane protein, associated protein A	1.16672	1.49518	1552	5.10462	1353
MGI:2446126	Phf3, PHD finger protein 3	1.16443	1.49331	1563	5.10462	1354
MGI:2387629	Tardbp, TAR DNA binding protein	1.21348	1.49281	1321	5.10462	1355
MGI:1195988	Pira4, paired-Ig-like receptor A4	1.85254	1.49122	313	5.10462	1356
MGI:88053	Apoc1, apolipoprotein C-I	1.31309	1.49086	917	5.10462	1357
MGI:1914689	Xab2, XPA binding protein 2	1.17172	1.49028	1528	5.10462	1358
U26998	NO NAME, isolate 1-8Vk, Vk23 Ig variable region gene, VkJ	1.38894	1.48965	730	5.10462	1359
MGI:1933185	Ctps2, cytidine 5'-triphosphate synthase 2	1.29838	1.4883	962	5.10462	1360
MGI:1920045	2810460C24Rik, RIKEN cDNA 2810460C24 gene	1.17444	1.48817	1511	5.10462	1361
MGI:1351660	Csnk1e, casein kinase 1, epsilon	1.20651	1.48773	1358	5.10462	1362
MGI:1342057	Galgt1, UDP-N-acetyl-alpha-D-galactosamine:(N-acetylneuraminyl)-galactosylglucosylceramide-beta-1, 4-N-acetylgalactosaminyltransferase	1.26322	1.48765	1095	5.10462	1363
MGI:3642126	ENSMUSG00000073903, predicted gene, ENSMUSG00000073903	1.30355	1.48437	941	5.10462	1364
MGI:1289296	D7Ertd791e, DNA segment, Chr 7, ERATO Doi 791, expressed	1.1941	1.48124	1426	5.10462	1365
MGI:1316736	Men1, multiple endocrine neoplasia 1	1.15662	1.47994	1598	5.10462	1366
MGI:1929183	Tsc1, tuberous sclerosis 1	1.18279	1.47961	1481	5.10462	1367
AL135758	NO NAME, Mouse DNA sequence from clone RP21-117J5 on chromosome 5. Cont	1.21554	1.47902	1304	5.10462	1368
MGI:1914384	Nol5a, nucleolar protein 5A	1.24423	1.47738	1171	5.10462	1369
MGI:109186	Ncf4, neutrophil cytosolic factor 4	1.21097	1.47613	1337	5.10462	1370
X16495	NO NAME, Murine H2A gene for histone H2A., location = 4..396, protein_i	2.66882	1.47601	143	5.10462	1371
MGI:1915141	Rpl4, ribosomal protein L4	1.13525	1.47503	1667	5.10462	1372
MGI:98534	Tcn2, transcobalamin 2	1.18997	1.47343	1445	5.10462	1373
MGI:1922566	4930553M18Rik, RIKEN cDNA 4930553M18 gene	1.19151	1.47296	1437	5.10462	1374
MGI:1922670	Secisbp2, SECIS binding protein 2	1.21187	1.47223	1331	5.10462	1375
MGI:1932610	AF233884, cDNA sequence AF233884	1.20743	1.47214	1356	5.10462	1376
MGI:103582	Ercc5, excision repair cross-complementing rodent repair deficiency,complementation group 5	1.26064	1.47104	1104	5.10462	1377
MGI:1919205	2400003C14Rik, RIKEN cDNA 2400003C14 gene	1.16762	1.46857	1547	5.10462	1378
MGI:1929004	Stk4, serine/threonine kinase 4	1.13944	1.46833	1652	5.10462	1379
MGI:1916124	1190002J23Rik, RIKEN cDNA 1190002J23 gene	1.20089	1.46618	1388	5.10462	1380
MGI:99137	Xrcc1, X-ray repair complementing defective repair in Chinese hamster cells 1	1.16967	1.465	1539	5.10462	1381
AJ251508	Awp1 gene, mRNA for AWP1 protein (Awp1 gene).	1.22902	1.46337	1241	6.38687	1382
MGI:1915205	Sugt1, SGT1, suppressor of G2 allele of SKP1 (S. cerevisiae)	1.18161	1.46329	1483	6.38687	1383
MGI:2442695	Creb3l2, cAMP responsive element binding protein 3-like 2	1.23038	1.46195	1236	6.38687	1384
MGI:2384583	Suhw4, suppressor of hairy wing homolog 4 (Drosophila)	1.21673	1.46156	1298	6.38687	1385
MGI:1915023	Myst1, MYST histone acetyltransferase 1	1.18124	1.45955	1487	6.38687	1386
MGI:1929212	Ap3m1, adaptor-related protein complex 3, mu 1 subunit	1.19067	1.45903	1439	6.38687	1387
MGI:1338034	Phf2, PHD finger protein 2	1.17364	1.45817	1516	6.38687	1388
AK013335	NO NAME, 10, 11 days embryo cDNA, RIKEN full-length enrich	1.20014	1.45738	1391	6.38687	1389
MGI:95049	Ubl4, ubiquitin-like 4	1.13108	1.45571	1673	6.38687	1390
MGI:109345	Sh2bp1, SH2 domain binding protein 1 (tetratricopeptide repeat containing)	1.18812	1.45532	1458	6.38687	1391
MGI:108078	Sfrp2, secreted frizzled-related sequence protein 2	1.28442	1.45372	1006	6.38687	1392
S82156	NO NAME, GST-5=glutathione S-transferase-sperm antigen MSAg-5 fusion pr	1.18592	1.4525	1470	6.38687	1393
MGI:1354944	Orc3l, origin recognition complex, subunit 3-like (S. cerevisiae)	1.25095	1.45225	1141	6.38687	1394
MGI:103557	Xpc, xeroderma pigmentosum, complementation group C	1.15848	1.44993	1592	6.38687	1395
MGI:1098824	Odf2, outer dense fiber of sperm tails 2	1.16949	1.44982	1540	6.38687	1396
MGI:1919262	1600020E01Rik, RIKEN cDNA 1600020E01 gene	1.31888	1.44972	894	6.38687	1397
MGI:1337063	Ap4m1, adaptor-related protein complex AP-4, mu 1	1.18839	1.44841	1455	6.38687	1398
MGI:1346870	Map2k6, mitogen activated protein kinase kinase 6	1.71185	1.44465	394	6.38687	1399
MGI:1915600	0610009K11Rik, RIKEN cDNA 0610009K11 gene	1.18822	1.4443	1457	6.38687	1400
MGI:1932139	Mgea5, meningioma expressed antigen 5 (hyaluronidase)	1.16645	1.44343	1553	6.38687	1401
MGI:1914283	2610005L07Rik, RIKEN cDNA 2610005L07 gene	1.25326	1.44178	1132	6.38687	1402
MGI:894313	Rab6, RAB6, member RAS oncogene family	1.16544	1.44137	1558	6.38687	1403
MGI:2384589	Herc1, hect (homologous to the E6-AP (UBE3A) carboxyl terminus) domain and RCC1 (CHC1)-like domain (RLD) 1	1.19093	1.44133	1438	6.38687	1404
MGI:1890218	Akap10, A kinase (PRKA) anchor protein 10	1.20895	1.44105	1348	6.38687	1405
MGI:1915160	1700021K19Rik, RIKEN cDNA 1700021K19 gene	1.1863	1.44058	1467	6.38687	1406
MGI:1919140	Mad2l2, MAD2 mitotic arrest deficient-like 2 (yeast)	1.22239	1.43985	1270	6.38687	1407
MGI:1916672	Pex2, peroxin 2	1.32075	1.43947	886	6.38687	1408
MGI:1914634	Bag4, BCL2-associated athanogene 4	1.17091	1.43746	1533	6.38687	1409
MGI:1919421	2810403P18Rik, RIKEN cDNA 2810403P18 gene	1.23385	1.43741	1220	6.38687	1410
MGI:1914528	2900092E17Rik, RIKEN cDNA 2900092E17 gene	1.15286	1.43725	1615	6.38687	1411
MGI:1917599	Copb1, coatomer protein complex, subunit beta 1	1.16609	1.43719	1554	6.38687	1412
MGI:1921736	Osbpl10, oxysterol binding protein-like 10	1.40866	1.43651	696	6.38687	1413
MGI:1101768	H3f3b, H3 histone, family 3B	1.3001	1.43556	954	6.38687	1414
MGI:104633	Tle4, transducin-like enhancer of split 4, homolog of Drosophila E(spl)	1.24313	1.43477	1174	6.38687	1415
MGI:88137	Bckdhb, branched chain ketoacid dehydrogenase E1, beta polypeptide	1.17615	1.43463	1500	6.38687	1416
MGI:99638	Mark2, MAP/microtubule affinity-regulating kinase 2	1.13871	1.43389	1655	6.38687	1417
MGI:97362	Nos3, nitric oxide synthase 3, endothelial cell	1.27661	1.43356	1039	6.38687	1418
MGI:104637	Tgfbr3, transforming growth factor, beta receptor III	1.15934	1.43295	1585	6.38687	1419
MGI:1921352	Slc35a5, solute carrier family 35, member A5	1.22388	1.43187	1264	6.38687	1420
MGI:1917786	Qpct, glutaminyl-peptide cyclotransferase (glutaminyl cyclase)	1.2323	1.43135	1228	6.38687	1421
MGI:1916142	1190003J15Rik, RIKEN cDNA 1190003J15 gene	1.27379	1.43011	1055	6.38687	1422
MGI:2385459	Socs5, suppressor of cytokine signaling 5	1.30932	1.42972	927	6.38687	1423
MGI:1926287	Plac1, placental specific protein 1	1.24165	1.42918	1183	6.38687	1424
MGI:1861774	Rbms1, RNA binding motif, single stranded interacting protein 1	1.30153	1.42886	948	6.38687	1425
MGI:107934	Mdm4, transformed mouse 3T3 cell double minute 4	1.13798	1.42852	1658	6.38687	1426
MGI:99240	Bat1a, HLA-B-associated transcript 1A	1.17226	1.42675	1526	6.38687	1427
MGI:2449939	BC021513, cDNA sequence BC021513	1.15626	1.42654	1600	6.38687	1428
MGI:1916951	2400002F02Rik, RIKEN cDNA 2400002F02 gene	1.11231	1.42631	1691	6.38687	1429
MGI:107184	Cct7, chaperonin subunit 7 (eta)	1.15178	1.42625	1623	6.38687	1430
MGI:1913333	0610039J04Rik, RIKEN cDNA 0610039J04 gene	1.18997	1.4262	1446	6.38687	1431
MGI:1344363	Arih1, ariadne ubiquitin-conjugating enzyme E2 binding protein homolog 1 (Drosophila)	1.18626	1.42539	1468	6.38687	1432
MGI:95585	Cidec, cell death-inducing DFFA-like effector c	2.30695	1.42436	191	6.38687	1433
MGI:1926137	2310047I15Rik, RIKEN cDNA 2310047I15 gene	1.22688	1.42412	1246	6.38687	1434
MGI:1913374	1110007C05Rik, RIKEN cDNA 1110007C05 gene	1.16046	1.42324	1579	6.38687	1435
MGI:1917158	Rab3b, RAB3B, member RAS oncogene family	1.22251	1.42126	1269	6.38687	1436
MGI:97576	Phka1, phosphorylase kinase alpha 1	1.2355	1.42116	1212	6.38687	1437
MGI:88232	C5r1, complement component 5, receptor 1	1.39158	1.4187	728	6.38687	1438
MGI:1925026	A430106A03Rik, RIKEN cDNA A430106A03 gene	1.19733	1.41799	1408	6.38687	1439
MGI:106478	Eif3s9, eukaryotic translation initiation factor 3, subunit 9 (eta)	1.17185	1.41476	1527	6.38687	1440
MGI:1923256	5730405K23Rik, RIKEN cDNA 5730405K23 gene	1.21861	1.41354	1291	6.38687	1441
AF050429	NO NAME, clone Vb10LN3WK T cell receptor beta chain CDR3 m	1.24207	1.41307	1179	6.38687	1442
MGI:1339795	Cspg6, chondroitin sulfate proteoglycan 6	1.23148	1.41296	1231	6.38687	1443
MGI:98086	Polr2a, polymerase (RNA) II (DNA directed) polypeptide A	1.15178	1.41125	1622	6.38687	1444
MGI:1913414	1110017C15Rik, RIKEN cDNA 1110017C15 gene	1.13534	1.41107	1666	6.38687	1445
MGI:2158736	Senp3, SUMO/sentrin specific protease 3	1.15753	1.41041	1596	6.38687	1446
NM_011154	NO NAME, protein phosphatase 2 (formerly 2A), regulatory s	1.13984	1.41032	1650	6.38687	1447
L35549	Csda, Y-box binding protein (oxyR) mRNA, partial cds.	1.31336	1.40903	915	6.38687	1448
MGI:1916314	1810014F10Rik, RIKEN cDNA 1810014F10 gene	1.20822	1.40868	1350	6.38687	1449
MGI:2154658	C330018L13Rik, RIKEN cDNA C330018L13 gene	1.15826	1.40594	1593	6.38687	1450
MGI:1197517	Limk2, LIM motif-containing protein kinase 2	1.31624	1.40574	902	6.38687	1451
BE531391	NO NAME, 601231131F1 NCI_CGAP_Mam6 cDNA clone IMAGE:359518	1.52001	1.40196	544	6.38687	1452
MGI:1921160	Arhgap18, Rho GTPase activating protein 18	1.41139	1.4011	694	6.38687	1453
MGI:1919443	Sfrs2ip, splicing factor, arginine/serine-rich 2, interacting protein	1.44409	1.40078	634	6.38687	1454
MGI:1341870	Stk11, serine/threonine kinase 11	1.12018	1.39721	1685	6.38687	1455
MGI:97235	Mup3, major urinary protein 3	1.31923	1.39551	891	6.38687	1456
AB028209	NO NAME, mRNA, up-regulated by FUS-ERG, 3' region, cDNA fr	1.24192	1.39516	1180	6.38687	1457
MGI:1289168	D11Ertd736e, DNA segment, Chr 11, ERATO Doi 736, expressed	1.26481	1.39465	1091	6.38687	1458
MGI:1924661	9530027K23Rik, RIKEN cDNA 9530027K23 gene	1.21259	1.39454	1326	6.38687	1459
MGI:1344418	Cib1, calcium and integrin binding 1 (calmyrin)	1.15608	1.39352	1601	6.38687	1460
MGI:1917866	Sf4, splicing factor 4	1.15359	1.39273	1611	6.38687	1461
MGI:98447	Surf6, surfeit gene 6	1.27123	1.3923	1064	6.38687	1462
MGI:1914872	1810057P16Rik, RIKEN cDNA 1810057P16 gene	1.18125	1.39217	1486	6.38687	1463
MGI:1915031	Ilf2, interleukin enhancer binding factor 2	1.13279	1.39154	1672	6.38687	1464
MGI:1921605	4931400A14Rik, RIKEN cDNA 4931400A14 gene	1.14814	1.3905	1630	6.38687	1465
U37888	NO NAME, rearranged immunoglobulin light chain variable re	1.95147	1.38973	277	6.38687	1466
MGI:892977	Slc26a2, solute carrier family 26 (sulfate transporter), member 2	1.29059	1.38672	990	6.38687	1467
MGI:104630	Wars, tryptophanyl-tRNA synthetase	1.22739	1.38427	1243	6.38687	1468
MGI:1891689	Dctn5, dynactin 5	1.11413	1.38361	1689	6.38687	1469
MGI:1928741	Ranbp9, RAN binding protein 9	1.16191	1.3835	1568	6.38687	1470
MGI:1914703	1200007B05Rik, RIKEN cDNA 1200007B05 gene	1.1744	1.3807	1512	6.38687	1471
MGI:103185	Rxrip110, retinoid X receptor interacting protein 110	1.19946	1.37988	1396	6.38687	1472
MGI:2443665	Numa1, nuclear mitotic apparatus protein 1	1.13307	1.37967	1670	6.38687	1473
MGI:1860295	Ftsj3, FtsJ homolog 3 (E. coli)	1.22909	1.37933	1240	6.38687	1474
MGI:1341865	Mark3, MAP/microtubule affinity-regulating kinase 3	1.1394	1.37891	1653	6.38687	1475
NM_025309	Gpr97, G protein-coupled receptor 97 (Gpr97), mRNA., chr	1.29165	1.37803	989	6.38687	1476
MGI:98754	Timp3, tissue inhibitor of metalloproteinase 3	1.17544	1.37681	1503	7.78098	1477
MGI:1309465	Slc12a4, solute carrier family 12, member 4	1.21392	1.37667	1318	7.78098	1478
MGI:1916478	2810407L07Rik, RIKEN cDNA 2810407L07 gene	1.24415	1.37607	1172	7.78098	1479
MGI:108398	Tcfl4, transcription factor-like 4	1.16023	1.37521	1580	7.78098	1480
MGI:107403	Clk1, CDC-like kinase 1	1.21632	1.37506	1301	7.78098	1481
MGI:1927119	Ccnl2, cyclin L2	1.28217	1.37382	1016	7.78098	1482
MGI:105072	Rab22a, RAB22A, member RAS oncogene family	1.11336	1.37375	1690	7.78098	1483
MGI:1353574	Zfp330, zinc finger protein 330	1.13803	1.37311	1657	7.78098	1484
MGI:1098622	D2Ertd145e, DNA segment, Chr 2, ERATO Doi 145, expressed	1.19778	1.37198	1405	7.78098	1485
MGI:109595	Ccndbp1, cyclin D-type binding-protein 1	1.17524	1.37164	1504	7.78098	1486
MGI:1914588	1700051E09Rik, RIKEN cDNA 1700051E09 gene	1.18937	1.3715	1450	7.78098	1487
X79508	NO NAME, (C57BL/10) CW37 mRNA, B1 repeat.	1.25451	1.36974	1124	7.78098	1488
MGI:107189	Ahsg, alpha-2-HS-glycoprotein	1.46211	1.36914	603	7.78098	1489
AJ223068	NO NAME, mRNA for DDX1 related protein.	1.16409	1.36907	1564	7.78098	1490
MGI:1201692	Rabac1, Rab acceptor 1 (prenylated)	1.15322	1.369	1614	7.78098	1491
MGI:2181667	Bbc3, Bcl-2 binding component 3	1.60573	1.36752	459	7.78098	1492
MGI:95554	Fli1, Friend leukemia integration 1	1.17437	1.36749	1513	7.78098	1493
MGI:1924516	9430013L17Rik, RIKEN cDNA 9430013L17 gene	1.28498	1.36613	1004	7.78098	1494
MGI:1351511	Psmd7, proteasome (prosome, macropain) 26S subunit, non-ATPase, 7	1.15913	1.36487	1588	7.78098	1495
MGI:95931	H2-Q2, histocompatibility 2, Q region locus 2	1.48923	1.36451	573	7.78098	1496
MGI:2442456	Zc3hdc5, zinc finger CCCH type domain containing 5	1.15779	1.3635	1594	7.78098	1497
MGI:1330860	Chi3l3, chitinase 3-like 3	1.23716	1.36332	1198	7.78098	1498
MGI:1349415	Cops5, COP9 (constitutive photomorphogenic) homolog, subunit 5 (Arabidopsis thaliana)	1.21988	1.36331	1281	7.78098	1499
MGI:1919084	Zfp297b, zinc finger protein 297B	1.18106	1.36259	1489	7.78098	1500
MGI:1920002	2810438F06Rik, RIKEN cDNA 2810438F06 gene	1.18578	1.36235	1472	7.78098	1501
MGI:88476	Cp, ceruloplasmin	1.19713	1.36211	1411	7.78098	1502
MGI:101939	Hmgcs2, 3-hydroxy-3-methylglutaryl-Coenzyme A synthase 2	1.32553	1.36187	875	7.78098	1503
MGI:1333803	Top3b, topoisomerase (DNA) III beta	1.12659	1.3605	1676	7.78098	1504
MGI:1923803	2810402K13Rik, RIKEN cDNA 2810402K13 gene	1.18853	1.35992	1454	7.78098	1505
MGI:1918740	8430415N23Rik, RIKEN cDNA 8430415N23 gene	1.13791	1.35965	1659	7.78098	1506
MGI:102509	Defcr-rs7, defensin related cryptdin, related sequence 7	1.65959	1.35766	419	7.78098	1507
MGI:1343877	Rpl10a, ribosomal protein L10A	1.16065	1.35684	1577	7.78098	1508
MGI:1913325	Chchd3, coiled-coil-helix-coiled-coil-helix domain containing 3	1.12103	1.35579	1683	7.78098	1509
MGI:101877	Tcf12, transcription factor 12	1.15909	1.35348	1589	7.78098	1510
MGI:1915019	Gpatc2, G patch domain containing 2	1.13746	1.3528	1661	7.78098	1511
Z78162	NO NAME, partial cochlear mRNA (clone 260G4).	1.46023	1.35221	608	7.78098	1512
MGI:1915139	Rbm18, RNA binding motif protein 18	1.13871	1.35147	1654	7.78098	1513
MGI:102789	Rab20, RAB20, member RAS oncogene family	1.18687	1.34968	1464	7.78098	1514
MGI:1923483	Dnttip1, deoxynucleotidyltransferase, terminal, interacting protein 1	1.13542	1.34859	1665	7.78098	1515
MGI:2444148	6820402O20Rik, RIKEN cDNA 6820402O20 gene	2.14905	1.34699	219	7.78098	1516
MGI:1099436	Rad51l1, RAD51-like 1 (S. cerevisiae)	1.66336	1.34504	417	7.78098	1517
MGI:1913376	1110011K10Rik, RIKEN cDNA 1110011K10 gene	1.11824	1.34392	1686	7.78098	1518
MGI:1929468	Txn2, thioredoxin 2	1.17352	1.34154	1518	7.78098	1519
MGI:103006	Epb4.1l5, erythrocyte protein band 4.1-like 5	1.2112	1.34082	1335	7.78098	1520
MGI:2444228	2610301G19Rik, RIKEN cDNA 2610301G19 gene	1.13955	1.33833	1651	7.78098	1521
MGI:1915614	0610030E20Rik, RIKEN cDNA 0610030E20 gene	1.1651	1.33782	1560	7.78098	1522
BC010677	NO NAME, Similar to intracisternal A particles, clone IMA	1.36702	1.33746	777	7.78098	1523
MGI:1860454	Phc2, polyhomeotic-like 2 (Drosophila)	1.14978	1.33734	1627	7.78098	1524
MGI:107789	Aup1, ancient ubiquitous protein	1.13598	1.33686	1663	7.78098	1525
MGI:1924176	1700021F13Rik, RIKEN cDNA 1700021F13 gene	1.38315	1.33579	740	7.78098	1526
MGI:1277151	Snca, synuclein, alpha	1.56718	1.3342	491	7.78098	1527
M14833	NO NAME, Mouse MHC class I c6/g2 (Qa-2) gene, exon 3., product = MHC c6	1.721	1.33152	384	7.78098	1528
BE569926	NO NAME, 601332137F1 NCI_CGAP_Mam6 cDNA clone IMAGE:370954	1.15652	1.33145	1599	7.78098	1529
MGI:95802	Gpt1, glutamic pyruvic transaminase 1, soluble	1.20379	1.32947	1371	7.78098	1530
MGI:1926250	Doc2g, double C2, gamma	1.96147	1.32824	271	7.78098	1531
MGI:1915916	1110030H18Rik, RIKEN cDNA 1110030H18 gene	1.37187	1.32633	767	7.78098	1532
AF041969	NO NAME, infected mouse C seq 4, day 14, T cell receptor b	1.65612	1.32632	423	7.78098	1533
MGI:3582693	Tor1aip1, torsin A interacting protein 1	1.12311	1.32564	1682	7.78098	1534
MGI:1918019	Nolc1, nucleolar and coiled-body phosphoprotein 1	1.1685	1.32559	1545	7.78098	1535
MGI:107185	Cct5, chaperonin subunit 5 (epsilon)	1.12353	1.32388	1681	7.78098	1536
MGI:1917623	1700020O03Rik, RIKEN cDNA 1700020O03 gene	1.20344	1.323	1373	7.78098	1537
MGI:2444392	Galnt11, UDP-N-acetyl-alpha-D-galactosamine:polypeptide N-acetylgalactosaminyltransferase 11	1.17278	1.32252	1524	7.78098	1538
MGI:1920994	Man2c1, mannosidase, alpha, class 2C, member 1	1.19689	1.3203	1413	7.78098	1539
MGI:1924937	Kcnq5, potassium voltage-gated channel, subfamily Q, member 5	1.26734	1.32013	1075	7.78098	1540
MGI:1922259	4930487N19Rik, RIKEN cDNA 4930487N19 gene	1.24093	1.32006	1187	7.78098	1541
MGI:1925927	Rnf20, ring finger protein 20	1.13807	1.32006	1656	7.78098	1542
MGI:1919409	2610022K04Rik, RIKEN cDNA 2610022K04 gene	1.14088	1.31841	1644	7.78098	1543
NM_020573	Osbpl1a, oxysterol binding protein-like 1A (Osbpl1a), mRNA	1.21874	1.31809	1290	7.78098	1544
AA517284	NO NAME, vh86e01.r1 Knowles Solter mouse embryonic stem cell Mus muscul	1.21755	1.31797	1294	7.78098	1545
MGI:1918779	9030409G11Rik, RIKEN cDNA 9030409G11 gene	1.14018	1.31789	1646	7.78098	1546
MGI:1919602	Zfyve27, zinc finger, FYVE domain containing 27	1.16502	1.31648	1561	7.78098	1547
MGI:2141207	Kctd10, potassium channel tetramerisation domain containing 10	1.16748	1.31647	1549	7.78098	1548
MGI:107416	Supt4h, suppressor of Ty 4 homolog (S. cerevisiae)	1.12542	1.31568	1678	7.78098	1549
MGI:95392	Eng, endoglin	1.15932	1.31504	1586	7.78098	1550
Z22098	M.domesticus IgK variable region.	1.4625	1.31443	600	7.78098	1551
MGI:97771	Proc, protein C	1.2134	1.31378	1322	7.78098	1552
MGI:1917811	5730420B22Rik, RIKEN cDNA 5730420B22 gene	1.23484	1.31318	1214	7.78098	1553
MGI:1336214	Khsrp, KH-type splicing regulatory protein	1.15017	1.31299	1626	7.78098	1554
MGI:2386643	Tnip2, TNFAIP3 interacting protein 2	1.21988	1.31195	1280	7.78098	1555
MGI:1913725	Rps23, ribosomal protein S23	1.15186	1.31182	1621	7.78098	1556
MGI:1342770	Lrrfip1, leucine rich repeat (in FLII) interacting protein 1	1.21705	1.31101	1295	7.78098	1557
MGI:2152835	Asb7, ankyrin repeat and SOCS box-containing protein 7	1.14213	1.31001	1640	7.78098	1558
MGI:101841	Ppm1b, protein phosphatase 1B, magnesium dependent, beta isoform	1.13358	1.30912	1669	7.78098	1559
MGI:1351659	Abcg5, ATP-binding cassette, sub-family G (WHITE), member 5	1.30283	1.30854	945	7.78098	1560
MGI:88066	Arbp, acidic ribosomal phosphoprotein P0	1.26331	1.30796	1093	7.78098	1561
MGI:1889295	Eral1, Era (G-protein)-like 1 (E. coli)	1.12446	1.30786	1680	7.78098	1562
MGI:2153525	Muc4, mucin 4	1.27511	1.30755	1049	7.78098	1563
MGI:1098670	Clk3, CDC-like kinase 3	1.16362	1.30708	1566	7.78098	1564
MGI:107945	Zfp36l2, zinc finger protein 36, C3H type-like 2	1.28135	1.30512	1020	7.78098	1565
MGI:1914275	Rpl11, ribosomal protein L11	1.11182	1.3045	1692	7.78098	1566
MGI:1354704	Fbxl17, F-box and leucine-rich repeat protein 17	1.28716	1.30391	997	7.78098	1567
MGI:1915625	Ndufa8, NADH dehydrogenase (ubiquinone) 1 alpha subcomplex, 8	1.1544	1.30368	1607	7.78098	1568
MGI:96298	Hyal1, hyaluronidase 1	1.14063	1.30279	1645	7.78098	1569
MGI:95288	Eef2, eukaryotic translation elongation factor 2	1.1292	1.30278	1675	7.78098	1570
MGI:1916796	2310009E07Rik, RIKEN cDNA 2310009E07 gene	1.15186	1.30205	1620	7.78098	1571
MGI:87930	Adk, adenosine kinase	1.21101	1.30198	1336	7.78098	1572
MGI:1914147	1300019C06Rik, RIKEN cDNA 1300019C06 gene	1.1436	1.30115	1636	7.78098	1573
MGI:1201679	Cxadr, coxsackievirus and adenovirus receptor	1.17301	1.30076	1522	7.78098	1574
MGI:1914125	1200016B10Rik, RIKEN cDNA 1200016B10 gene	1.38536	1.30024	735	7.78098	1575
MGI:1915287	2900093K20Rik, RIKEN cDNA 2900093K20 gene	1.15487	1.2998	1604	7.78098	1576
MGI:1922936	2310041H06Rik, RIKEN cDNA 2310041H06 gene	1.19622	1.29916	1418	7.78098	1577
MGI:1915096	2610033C09Rik, RIKEN cDNA 2610033C09 gene	1.19379	1.29737	1430	7.78098	1578
MGI:102853	Elk4, ELK4, member of ETS oncogene family	1.19244	1.29581	1435	7.78098	1579
MGI:1916039	1110039F03Rik, RIKEN cDNA 1110039F03 gene	1.24231	1.2952	1177	9.53729	1580
MGI:2182368	Sgk3, serum/glucocorticoid regulated kinase 3	1.1691	1.29446	1542	9.53729	1581
D29921	NO NAME, Mouse mRNA for light chain of anti-transition state analogue a	1.42479	1.29425	673	9.53729	1582
MGI:2144474	AW011752, expressed sequence AW011752	1.15137	1.2939	1624	9.53729	1583
MGI:1924290	Apg16l, APG16 autophagy 16-like (S. cerevisiae)	1.17888	1.2921	1492	9.53729	1584
MGI:1915650	0610043K17Rik, RIKEN cDNA 0610043K17 gene	1.22411	1.28985	1260	9.53729	1585
MGI:101771	Sntb2, syntrophin, basic 2	1.27915	1.28805	1028	9.53729	1586
MGI:1914315	Polr3d, polymerase (RNA) III (DNA directed) polypeptide D	1.2611	1.28756	1102	9.53729	1587
MGI:109347	Lum, lumican	1.24851	1.28667	1152	9.53729	1588
MGI:1347100	Slc27a5, solute carrier family 27 (fatty acid transporter), member 5	1.23274	1.28579	1226	9.53729	1589
MGI:2385277	BC005752, cDNA sequence BC005752	1.2945	1.28518	981	9.53729	1590
MGI:109530	E4f1, E4F transcription factor 1	1.17153	1.2832	1529	9.53729	1591
MGI:98372	Sp1, trans-acting transcription factor 1	1.15351	1.28209	1613	9.53729	1592
MGI:1329014	Stam, signal transducing adaptor molecule (SH3 domain and ITAM motif) 1	1.19887	1.28195	1399	9.53729	1593
MGI:1914676	Cabc1, chaperone, ABC1 activity of bc1 complex like (S. pombe)	1.32056	1.28046	887	9.53729	1594
MGI:1201407	Sh2bpsm1, SH2-B PH domain containing signaling mediator 1	1.16564	1.27947	1555	9.53729	1595
MGI:1914533	Slc25a19, solute carrier family 25 (mitochondrial deoxynucleotide carrier), member 19	1.14435	1.27944	1634	9.53729	1596
AF003307	NO NAME, IgG kappa light chain variable region mRNA, parti	1.34084	1.27892	839	9.53729	1597
MGI:1306802	Itgb1bp1, integrin beta 1 binding protein 1	1.21257	1.27876	1327	9.53729	1598
MGI:1338026	Tom1, target of myb1 homolog (chicken)	1.14165	1.27857	1641	9.53729	1599
MGI:1261831	Hap1, huntingtin-associated protein 1	1.28843	1.27752	992	9.53729	1600
MGI:1913682	2010007L18Rik, RIKEN cDNA 2010007L18 gene	1.16554	1.27699	1557	9.53729	1601
MGI:96433	Igf1r, insulin-like growth factor I receptor	1.22135	1.27615	1276	9.53729	1602
MGI:1333856	Bteb1, basic transcription element binding protein 1	1.2437	1.27586	1173	9.53729	1603
MGI:1921616	4932422M17Rik, RIKEN cDNA 4932422M17 gene	1.22508	1.27434	1256	9.53729	1604
MGI:1925055	A930014I12Rik, RIKEN cDNA A930014I12 gene	1.20227	1.27356	1381	9.53729	1605
MGI:1921080	1200009C21Rik, RIKEN cDNA 1200009C21 gene	1.10687	1.27099	1695	9.53729	1606
MGI:1289247	D15Ertd735e, DNA segment, Chr 15, ERATO Doi 735, expressed	1.1835	1.26921	1479	9.53729	1607
MGI:97960	Rnps1, ribonucleic acid binding protein S1	1.15461	1.26919	1605	9.53729	1608
MGI:107810	Tfam, transcription factor A, mitochondrial	1.25404	1.26603	1129	9.53729	1609
MGI:1917418	2210415K24Rik, RIKEN cDNA 2210415K24 gene	1.27727	1.26575	1036	9.53729	1610
MGI:96240	Hspb1, heat shock protein 1	1.32694	1.26509	871	9.53729	1611
MGI:1922542	Prkcn, protein kinase C, nu	1.17304	1.2647	1521	9.53729	1612
MGI:1261910	D14Ertd581e, DNA segment, Chr 14, ERATO Doi 581, expressed	1.18706	1.26454	1463	9.53729	1613
MGI:1195260	Fxyd2, FXYD domain-containing ion transport regulator 2	1.24479	1.26358	1167	9.53729	1614
MGI:1351609	Tcl1b2, T-cell leukemia/lymphoma 1B, 2	1.14633	1.26345	1631	9.53729	1615
MGI:1934601	Palm2, paralemmin 2	1.29761	1.26333	965	9.53729	1616
MGI:108056	Nfia, nuclear factor I/A	1.19367	1.26304	1431	9.53729	1617
MGI:104708	Cct3, chaperonin subunit 3 (gamma)	1.12567	1.25754	1677	9.53729	1618
MGI:1914498	Rpl39, ribosomal protein L39	1.16726	1.25675	1551	9.53729	1619
MGI:1914529	3110004H13Rik, RIKEN cDNA 3110004H13 gene	1.19672	1.25658	1414	9.53729	1620
MGI:3580376	Lemd3, LEM domain containing 3	1.15356	1.25513	1612	9.53729	1621
AF189287	Gli, zinc finger transcription factor GLI (Gli) gene,	1.33792	1.25407	843	9.53729	1622
MGI:96619	Itih2, inter-alpha trypsin inhibitor, heavy chain 2	1.14946	1.25141	1629	9.53729	1623
MGI:95713	Gja1, gap junction membrane channel protein alpha 1	1.17629	1.25117	1498	9.53729	1624
MGI:99425	Rab11b, RAB11B, member RAS oncogene family	1.15441	1.25073	1606	9.53729	1625
MGI:894695	Galnt3, UDP-N-acetyl-alpha-D-galactosamine:polypeptide N-acetylgalactosaminyltransferase 3	1.2024	1.24997	1379	9.53729	1626
MGI:1343086	Pkig, protein kinase inhibitor, gamma	1.26927	1.24942	1070	9.53729	1627
MGI:1924182	Arfip2, ADP-ribosylation factor interacting protein 2	1.14503	1.24923	1633	9.53729	1628
MGI:1913540	Atp6v1g1, ATPase, H+ transporting, V1 subunit G isoform 1	1.12453	1.24803	1679	9.53729	1629
MGI:88930	Reep3, receptor accessory protein 3	1.14096	1.2448	1643	9.53729	1630
MGI:105100	Ctnnd1, catenin (cadherin associated protein), delta 1	1.21963	1.24453	1285	9.53729	1631
MGI:1926884	Ureb1, upstream regulatory element binding protein 1e	1.15774	1.24416	1595	9.53729	1632
MGI:1201412	Rdh5, retinol dehydrogenase 5	1.18684	1.24386	1465	9.53729	1633
MGI:1298230	Cnot7, CCR4-NOT transcription complex, subunit 7	1.14001	1.24311	1648	9.53729	1634
MGI:1278322	Epc1, enhancer of polycomb homolog 1 (Drosophila)	1.2373	1.24299	1197	9.53729	1635
MGI:1922850	Calml4, calmodulin-like 4	1.1829	1.24252	1480	9.53729	1636
MGI:1921386	Sec14l1, SEC14-like 1 (S. cerevisiae)	1.18118	1.24134	1488	9.53729	1637
MGI:1343051	Actl7a, actin-like 7a	1.34142	1.24116	833	9.53729	1638
MGI:95653	Gapds, glyceraldehyde-3-phosphate dehydrogenase, spermatogenic	1.21244	1.23936	1329	9.53729	1639
MGI:1351645	Skb1, SKB1 homolog (S. pombe)	1.16998	1.23903	1538	9.53729	1640
MGI:104899	Prei3, preimplantation protein 3	1.16169	1.23838	1569	9.53729	1641
MGI:1926269	Mrpl38, mitochondrial ribosomal protein L38	1.13759	1.23816	1660	9.53729	1642
MGI:1915255	Ard1, N-acetyltransferase ARD1 homolog (S. cerevisiae)	1.14113	1.23807	1642	9.53729	1643
MGI:1920736	1700084J12Rik, RIKEN cDNA 1700084J12 gene	1.19049	1.23654	1442	9.53729	1644
MGI:109408	Reg3a, regenerating islet-derived 3 alpha	1.37299	1.23628	764	9.53729	1645
MGI:1929878	Smoc1, SPARC related modular calcium binding 1	1.15579	1.23605	1602	9.53729	1646
MGI:1919331	Snx12, sorting nexin 12	1.13376	1.23597	1668	9.53729	1647
MGI:1929749	Asb3, ankyrin repeat and SOCS box-containing protein 3	1.16744	1.23568	1550	9.53729	1648
MGI:87989	Alas1, aminolevulinic acid synthase 1	1.20261	1.23329	1378	9.53729	1649
MGI:1924161	Brd1, bromodomain containing 1	1.13648	1.23328	1662	9.53729	1650
MGI:1194882	Irs3, insulin receptor substrate 3	1.31601	1.23289	904	9.53729	1651
MGI:2139395	Golga2, golgi autoantigen, golgin subfamily a, 2	1.1118	1.23195	1693	9.53729	1652
AF012154	NO NAME, T-cell receptor beta chain (TCRB) mRNA, partial c	1.34232	1.23173	832	9.53729	1653
MGI:1922335	4930519L02Rik, RIKEN cDNA 4930519L02 gene	1.15746	1.23165	1597	9.53729	1654
MGI:1925705	Helz, helicase with zinc finger domain	1.16002	1.23164	1582	9.53729	1655
MGI:2135756	Hspb8, heat shock 27kDa protein 8	1.25959	1.23153	1107	9.53729	1656
MGI:2177957	ORF61, open reading frame 61	1.1094	1.23106	1694	9.53729	1657
MGI:2135607	Sirt1, sirtuin 1 ((silent mating type information regulation 2, homolog) 1 (S. cerevisiae)	1.14377	1.23076	1635	9.53729	1658
MGI:99427	Siat5, sialyltransferase 5	1.20734	1.22846	1357	9.53729	1659
MGI:1914609	Loxhd1, lipoxygenase homology domains 1	1.26066	1.22832	1103	9.53729	1660
MGI:2386741	Slc30a6, solute carrier family 30 (zinc transporter), member 6	1.13083	1.22652	1674	9.53729	1661
MGI:1098267	Ogdh, oxoglutarate dehydrogenase (lipoamide)	1.13564	1.22606	1664	9.53729	1662
MGI:1920118	2900022P04Rik, RIKEN cDNA 2900022P04 gene	1.1747	1.22592	1507	9.53729	1663
MGI:1913872	5730410I19Rik, RIKEN cDNA 5730410I19 gene	1.1676	1.2239	1548	9.53729	1664
MGI:2653900	Aldh8a1, aldehyde dehydrogenase 8 family, member A1	1.24748	1.22378	1156	9.53729	1665
MGI:1921447	Gtf2e1, general transcription factor II E, polypeptide 1 (alpha subunit)	1.89028	1.22365	305	9.53729	1666
MGI:1924197	2310030N02Rik, RIKEN cDNA 2310030N02 gene	1.26528	1.22141	1085	9.53729	1667
MGI:1917028	1600021P15Rik, RIKEN cDNA 1600021P15 gene	1.13998	1.22087	1649	9.53729	1668
MGI:1349431	Eif2s3x, eukaryotic translation initiation factor 2, subunit 3, structural gene X-linked	1.20448	1.22057	1366	9.53729	1669
MGI:1924448	4930407I19Rik, RIKEN cDNA 4930407I19 gene	1.21882	1.22052	1288	9.53729	1670
MGI:1921586	4432412D15Rik, RIKEN cDNA 4432412D15 gene	1.17643	1.22039	1497	9.53729	1671
MGI:1931053	Axot, axotrophin	1.21878	1.21999	1289	9.53729	1672
MGI:88407	Ckb, creatine kinase, brain	1.13295	1.21986	1671	9.53729	1673
MGI:2447670	Mgrn1, mahogunin, ring finger 1	1.11547	1.21953	1688	9.53729	1674
MGI:2443003	A730042J05Rik, RIKEN cDNA A730042J05 gene	1.11742	1.21859	1687	9.53729	1675
MGI:1914968	Sprrl9, small proline rich-like 9	1.20513	1.21845	1360	9.53729	1676
MGI:1915759	1110018H23Rik, RIKEN cDNA 1110018H23 gene	11.7005	1.21647	23	9.53729	1677
MGI:1929657	1600020H07Rik, RIKEN cDNA 1600020H07 gene	1.29705	1.21313	969	9.53729	1678
MGI:1927099	Rplp1, ribosomal protein, large, P1	1.90822	1.21276	295	9.53729	1679
MGI:104860	Fxr1h, fragile X mental retardation gene 1, autosomal homolog	1.15226	1.21056	1616	9.53729	1680
MGI:1891925	Hnrph1, heterogeneous nuclear ribonucleoprotein H1	1.20067	1.21001	1389	9.53729	1681
MGI:1924737	C330004M20Rik, RIKEN cDNA C330004M20 gene	1.29913	1.20987	959	9.53729	1682
MGI:1917329	Golph2, golgi phosphoprotein 2	1.18975	1.20983	1448	9.53729	1683
MGI:1923207	5033413D16Rik, RIKEN cDNA 5033413D16 gene	1.21952	1.20899	1286	9.53729	1684
MGI:1919204	2400003N08Rik, RIKEN cDNA 2400003N08 gene	1.14007	1.20893	1647	9.53729	1685
MGI:98715	Tg737Rpw, transgene insert site 737, insertional mutation, polycystic kidney disease	1.22708	1.20878	1244	9.53729	1686
MGI:97040	Ndst2, N-deacetylase/N-sulfotransferase (heparan glucosaminyl) 2	1.19722	1.20859	1409	9.53729	1687
MGI:95810	Gria3, glutamate receptor, ionotropic, AMPA3 (alpha 3)	1.17357	1.20832	1517	9.53729	1688
MGI:1918634	5430440L12Rik, RIKEN cDNA 5430440L12 gene	1.29703	1.20815	970	9.53729	1689
MGI:1926164	9130012B15Rik, RIKEN cDNA 9130012B15 gene	1.26366	1.20804	1092	9.53729	1690
MGI:1915437	4921533L14Rik, RIKEN cDNA 4921533L14 gene	1.17785	1.20788	1494	9.53729	1691
M17474	Mouse Ig-Mu active (T15) heavy chain V-region (180.5G4) mRNA (V	1.19993	1.20778	1393	9.53729	1692
MGI:3645371	EG625603, predicted gene, EG625603	1.28508	1.20753	1003	9.53729	1693
MGI:2136449	Cml3, camello-like 3	-12.246	-8.97889	2	0	1
MGI:1915646	Cml4, camello-like 4	-8.0351	-8.48271	6	0	2
MGI:99444	D0H4S114, DNA segment, human D4S114	-11.7163	-7.26152	4	0	3
MGI:1934135	Sucnr1, succinate receptor 1	-7.94684	-7.2457	7	0	4
MGI:1277162	Cdk6, cyclin-dependent kinase 6	-2.60787	-6.97139	95	0	5
MGI:1913658	Aptx, aprataxin	-2.3117	-6.44224	139	0	6
MGI:97004	Mme, membrane metallo endopeptidase	-5.31285	-6.39456	12	0	7
MGI:88612	Cyp4a12, cytochrome P450, family 4, subfamily a, polypeptide 12	-6.61098	-6.23557	9	0	8
MGI:107414	Tnfsf10, tumor necrosis factor (ligand) superfamily, member 10	-4.2006	-6.0947	23	0	9
MGI:109126	Thrsp, thyroid hormone responsive SPOT14 homolog (Rattus)	-3.35913	-6.06637	45	0	10
MGI:1196908	Tcea3, transcription elongation factor A (SII), 3	-2.87723	-6.03072	74	0	11
MGI:1349472	Adh4, alcohol dehydrogenase 4 (class II), pi polypeptide	-3.92338	-5.94328	29	0	12
MGI:1914955	1810058I24Rik, RIKEN cDNA 1810058I24 gene	-2.95554	-5.94043	64	0	13
MGI:96977	Mgmt, O-6-methylguanine-DNA methyltransferase	-2.79437	-5.91201	82	0	14
MGI:1195271	Aqp8, aquaporin 8	-4.58712	-5.89345	17	0	15
MGI:1933144	BC002245, cDNA sequence BC002245	-4.45104	-5.87034	19	0	16
MGI:1918769	Cyp2u1, cytochrome P450, family 2, subfamily u, polypeptide 1	-4.11114	-5.81875	27	0	17
MGI:1926144	Aacs, acetoacetyl-CoA synthetase	-3.3233	-5.79003	48	0	18
MGI:107606	Srebf1, sterol regulatory element binding factor 1	-2.98393	-5.74015	62	0	19
MGI:1926262	AI481100, expressed sequence AI481100	-4.2351	-5.72781	22	0	20
MGI:96234	Hsd3b2, hydroxysteroid dehydrogenase-2, delta<5>-3-beta	-6.17325	-5.66832	10	0	21
MGI:88270	Car3, carbonic anhydrase 3	-4.16041	-5.62161	25	0	22
MGI:88313	Ccnd1, cyclin D1	-3.03297	-5.56969	55	0	23
MGI:1928492	Keg1, kidney expressed gene 1	-5.27817	-5.54414	13	0	24
MGI:1101055	Ifit3, interferon-induced protein with tetratricopeptide repeats 3	-3.3457	-5.5201	47	0	25
MGI:1916984	Xrcc6bp1, XRCC6 binding protein 1	-2.0474	-5.46725	202	0	26
MGI:1917734	Slc35d2, solute carrier family 35, member D2	-2.77693	-5.46531	84	0	27
MGI:1919148	2310016F22Rik, RIKEN cDNA 2310016F22 gene	-4.38416	-5.42623	20	0	28
MGI:1922428	4930528F23Rik, RIKEN cDNA 4930528F23 gene	-3.87628	-5.39298	30	0	29
MGI:1346051	Dutp, deoxyuridine triphosphatase	-1.95571	-5.38651	234	0	30
MGI:1346349	Sh3bp2, SH3-domain binding protein 2	-2.37015	-5.35382	127	0	31
MGI:1918361	Gpr39, G protein-coupled receptor 39	-2.94671	-5.34854	66	0	32
MGI:1276110	Cldn2, claudin 2	-2.88111	-5.3206	73	0	33
U26223	NO NAME, clone pMG7 nonsatellite RNA sequence.	-1.86237	-5.31036	280	0	34
MGI:88035	Aox1, aldehyde oxidase 1	-3.56936	-5.30753	38	0	35
MGI:1929955	Akr1a4, aldo-keto reductase family 1, member A4 (aldehyde reductase)	-1.74855	-5.29775	337	0	36
MGI:1924947	Mmab, methylmalonic aciduria (cobalamin deficiency) type B homolog (human)	-1.9137	-5.28517	254	0	37
MGI:97054	Mov10, Moloney leukemia virus 10	-1.75754	-5.25664	329	0	38
MGI:1859310	Asah2, N-acylsphingosine amidohydrolase 2	-1.73199	-5.22703	348	0	39
MGI:1914500	Ube2l6, ubiquitin-conjugating enzyme E2L 6	-2.10114	-5.19522	185	0	40
MGI:2442609	4732452J19Rik, RIKEN cDNA 4732452J19 gene	-2.30385	-5.19017	141	0	41
MGI:1352747	Cspg5, chondroitin sulfate proteoglycan 5	-5.35749	-5.1812	11	0	42
MGI:1919324	Harp, harmonin interacting ankyrin repeat containing protein	-3.87277	-5.17581	31	0	43
MGI:1914596	Daam1, dishevelled associated activator of morphogenesis 1	-1.68016	-5.15125	389	0	44
MGI:107729	Igtp, interferon gamma induced GTPase	-3.52362	-5.13291	40	0	45
MGI:1096355	Edg1, endothelial differentiation sphingolipid G-protein-coupled receptor 1	-2.26647	-5.08319	149	0	46
MGI:2148149	Magee1, melanoma antigen, family E, 1	-2.73542	-5.07901	87	0	47
MGI:1933395	Lactb, lactamase, beta	-2.99614	-5.06363	59	0	48
MGI:88381	F3, coagulation factor III	-2.87181	-5.04553	75	0	49
MGI:103075	Wee1, wee 1 homolog (S. pombe)	-2.85231	-5.01939	77	0	50
MGI:98731	Tgm2, transglutaminase 2, C polypeptide	-1.68258	-4.99691	387	0	51
MGI:1347061	Abcg2, ATP-binding cassette, sub-family G (WHITE), member 2	-2.25676	-4.98343	151	0	52
MGI:1858421	Rfx5, regulatory factor X, 5 (influences HLA class II expression)	-1.61737	-4.91368	451	0	53
MGI:107799	Gadd45a, growth arrest and DNA-damage-inducible 45 alpha	-2.83562	-4.90045	78	0	54
MGI:1917022	Dhrs6, dehydrogenase/reductase (SDR family) member 6	-3.13082	-4.83401	50	0	55
MGI:1917562	2510012J08Rik, RIKEN cDNA 2510012J08 gene	-2.23425	-4.77992	157	0	56
MGI:1858171	Tlr5, toll-like receptor 5	-3.59714	-4.77609	37	0	57
MGI:104808	Lcp1, lymphocyte cytosolic protein 1	-1.57857	-4.77207	491	0	58
MGI:1915009	5033414D02Rik, RIKEN cDNA 5033414D02 gene	-2.18791	-4.7668	171	0	59
MGI:87978	Ak2, adenylate kinase 2	-2.32896	-4.75995	132	0	60
MGI:1859852	Hes6, hairy and enhancer of split 6 (Drosophila)	-2.06044	-4.74838	196	0	61
MGI:2181193	2010308M01Rik, RIKEN cDNA 2010308M01 gene	-2.30773	-4.73776	140	0	62
MGI:98796	Tph1, tryptophan hydroxylase 1	-1.98307	-4.70893	224	0	63
MGI:1927449	Zbp1, Z-DNA binding protein 1	-2.66411	-4.67253	91	0	64
MGI:96236	Hsd3b4, hydroxysteroid dehydrogenase-4, delta<5>-3-beta	-11.7827	-4.63547	3	0	65
MGI:1915930	1110028A07Rik, RIKEN cDNA 1110028A07 gene	-3.71316	-4.60086	33	0	66
MGI:1917912	Clic5, chloride intracellular channel 5	-2.92035	-4.59908	68	0	67
MGI:1351655	Shrm, shroom	-2.44492	-4.57282	115	0	68
MGI:2385316	BC014805, cDNA sequence BC014805	-3.36948	-4.55856	44	0	69
MGI:1923373	Gpsm2, G-protein signalling modulator 2 (AGS3-like, C. elegans)	-2.08122	-4.55279	189	0	70
MGI:1353497	Slc25a10, solute carrier family 25 (mitochondrial carrier, dicarboxylate transporter), member 10	-1.9346	-4.53967	245	0	71
MGI:1277134	Per3, period homolog 3 (Drosophila)	-2.44944	-4.53559	112	0	72
MGI:1921019	4833427B12Rik, RIKEN cDNA 4833427B12 gene	-1.8838	-4.5354	268	0	73
MGI:1923511	0610040J01Rik, RIKEN cDNA 0610040J01 gene	-2.03946	-4.49597	203	0	74
MGI:1914778	Nudt7, nudix (nucleoside diphosphate linked moiety X)-type motif 7	-4.34862	-4.49296	21	0	75
MGI:1343489	Mpdz, multiple PDZ domain protein	-1.77157	-4.48038	316	0	76
MGI:1858212	Col5a3, procollagen, type V, alpha 3	-2.88414	-4.46566	72	0	77
MGI:1930042	Dclre1a, DNA cross-link repair 1A, PSO2 homolog (S. cerevisiae)	-2.20518	-4.46083	168	0	78
MGI:1923260	5830411H19Rik, RIKEN cDNA 5830411H19 gene	-1.9919	-4.45692	219	0	79
MGI:1923011	9130022K13Rik, RIKEN cDNA 9130022K13 gene	-2.80666	-4.45126	80	0	80
MGI:99401	Adora1, adenosine A1 receptor	-3.01797	-4.42649	56	0	81
MGI:1917160	Slc25a24, solute carrier family 25 (mitochondrial carrier, phosphate carrier), member 24	-2.4983	-4.42016	105	0	82
MGI:1927899	Mmp19, matrix metalloproteinase 19	-1.67861	-4.40588	392	0	83
MGI:2388637	BC037006, cDNA sequence BC037006	-1.93618	-4.38998	244	0	84
MGI:1915886	1110025H10Rik, RIKEN cDNA 1110025H10 gene	-2.01078	-4.37802	211	0	85
MGI:2685385	Kalrn, kalirin, RhoGEF kinase	-2.0042	-4.36202	212	0	86
MGI:95478	Fabp2, fatty acid binding protein 2, intestinal	-2.53582	-4.36199	101	0	87
MGI:1202709	Tert, telomerase reverse transcriptase	-2.86989	-4.35869	76	0	88
MGI:1353451	Aldh3a1, aldehyde dehydrogenase family 3, subfamily A1	-1.6518	-4.34668	418	0	89
MGI:1928740	Fads3, fatty acid desaturase 3	-1.89201	-4.34581	267	0	90
U23048	NO NAME, clone H241 anti-ds-DNA immunoglobulin light chain	-2.79456	-4.34518	81	0	91
MGI:2137681	Sfxn5, sideroflexin 5	-2.00353	-4.34306	214	0	92
MGI:107573	Ott, ovary testis transcribed	-1.68287	-4.33737	386	0	93
MGI:95421	Esd, esterase D/formylglutathione hydrolase	-1.58369	-4.32246	487	0	94
MGI:1921396	Dock8, dedicator of cytokinesis 8	-1.95537	-4.32066	235	0	95
MGI:107672	Gpm6b, glycoprotein m6b	-2.93864	-4.29201	67	0	96
MGI:1353449	Prkr, protein kinase, interferon-inducible double stranded RNA dependent	-1.88231	-4.28272	270	0	97
MGI:94866	Dbp, D site albumin promoter binding protein	-3.10044	-4.2689	51	0	98
MGI:109320	Mmp15, matrix metalloproteinase 15	-1.90108	-4.24543	261	0	99
MGI:1920992	D15Ertd366e, DNA segment, Chr 15, ERATO Doi 366, expressed	-1.95223	-4.2302	236	0	100
MGI:2442264	Idi1, isopentenyl-diphosphate delta isomerase	-2.28469	-4.22359	144	0	101
MGI:1353611	Sc5d, sterol-C5-desaturase (fungal ERG3, delta-5-desaturase) homolog (S. cerevisae)	-2.32461	-4.21714	133	0	102
MGI:1859183	Smarcal1, Swi/SNF related matrix associated, actin dependent regulator of chromatin, subfamily a-like 1	-1.74739	-4.21317	338	0	103
MGI:97769	Prnp, prion protein	-1.86863	-4.19622	277	0	104
MGI:97236	Mup4, major urinary protein 4	-20.9384	-4.19401	1	0	105
MGI:88557	Pcyt1a, phosphate cytidylyltransferase 1, choline, alpha isoform	-1.5491	-4.18368	529	0	106
MGI:1913692	2600017H08Rik, RIKEN cDNA 2600017H08 gene	-2.21481	-4.18015	165	0	107
MGI:2136446	Cml2, camello-like 2	-4.18588	-4.16387	24	0	108
MGI:109280	Nudt1, nudix (nucleoside diphosphate linked moiety X)-type motif 1	-1.53184	-4.14547	563	0	109
MGI:1925502	4432416J03Rik, RIKEN cDNA 4432416J03 gene	-2.89306	-4.14115	69	0	110
MGI:1915764	1110008L20Rik, RIKEN cDNA 1110008L20 gene	-1.53353	-4.12843	559	0	111
MGI:1346868	Map2k3, mitogen activated protein kinase kinase 3	-1.76534	-4.12056	320	0	112
MGI:107936	Il18, interleukin 18	-1.92753	-4.11534	247	0	113
MGI:1921050	Tmtc4, transmembrane and tetratricopeptide repeat containing 4	-2.34382	-4.11162	129	0	114
MGI:1916160	Zfp467, zinc finger protein 467	-1.67993	-4.11121	390	0	115
MGI:1919028	Klhl5, kelch-like 5 (Drosophila)	-1.7942	-4.10607	306	0	116
MGI:1919004	1300013D18Rik, RIKEN cDNA 1300013D18 gene	-3.69586	-4.09481	34	0	117
MGI:96878	Blnk, B-cell linker	-2.49328	-4.09468	106	0	118
MGI:103188	Nfib, nuclear factor I/B	-1.64304	-4.09201	428	0	119
MGI:1298388	Umps, uridine monophosphate synthetase	-1.67916	-4.08475	391	0	120
MGI:1270854	Gck, glucokinase	-3.69522	-4.08123	35	0	121
MGI:1914356	Zbtb8os, zinc finger and BTB domain containing 8 opposite strand	-1.54034	-4.07379	548	0	122
MGI:1098242	Bpgm, 2,3-bisphosphoglycerate mutase	-2.98637	-4.06903	61	0	123
MGI:1890647	Fign, fidgetin	-2.13881	-4.06699	180	0	124
MGI:102849	Klkb1, kallikrein B, plasma 1	-2.17357	-4.06685	172	0	125
MGI:1859212	Irf7, interferon regulatory factor 7	-2.88633	-4.06554	71	0	126
MGI:104634	Tle3, transducin-like enhancer of split 3, homolog of Drosophila E(spl)	-1.98843	-4.03546	222	0	127
MGI:1194891	Gpc1, glypican 1	-4.11615	-4.03309	26	0	128
MGI:1917405	Ogfrl1, opioid growth factor receptor-like 1	-1.52856	-4.02753	568	0	129
MGI:109611	Dsp, desmoplakin	-2.23179	-4.01163	159	0	130
MGI:1921248	Herc3, hect domain and RLD 3	-1.85536	-4.00821	285	0	131
MGI:88064	Ar, androgen receptor	-2.83055	-4.0067	79	0	132
MGI:107973	Igfals, insulin-like growth factor binding protein, acid labile subunit	-2.43757	-4.00631	116	0	133
MGI:1309467	Gstm6, glutathione S-transferase, mu 6	-2.58918	-4.005	97	0	134
MGI:1920037	2810475A17Rik, RIKEN cDNA 2810475A17 gene	-1.61377	-3.9974	460	0	135
MGI:1933113	Gpr146, G protein-coupled receptor 146	-1.84907	-3.99193	287	0	136
MGI:97495	Pbx1, pre B-cell leukemia transcription factor 1	-1.91452	-3.99184	252	0	137
MGI:1918979	Rgs12, regulator of G-protein signaling 12	-2.27961	-3.98661	146	0	138
MGI:1916377	1810027I20Rik, RIKEN cDNA 1810027I20 gene	-1.97276	-3.98254	231	0	139
MGI:97072	Mpa2, macrophage activation 2	-5.07596	-3.97943	15	0	140
MGI:1314872	Hipk2, homeodomain interacting protein kinase 2	-1.7176	-3.96728	358	0	141
MGI:2444691	Tcfcp2l1, transcription factor CP2-like 1	-1.89783	-3.96479	263	0	142
MGI:1928369	Slc2a5, solute carrier family 2 (facilitated glucose transporter), member 5	-2.32075	-3.95615	134	0	143
MGI:2153181	Hnmt, histamine N-methyltransferase	-2.39124	-3.95369	123	0	144
MGI:1921293	Pex26, peroxisome biogenesis factor 26	-2.03081	-3.94919	208	0	145
MGI:106657	Trim21, tripartite motif protein 21	-1.7647	-3.94861	321	0	146
MGI:108091	Bcar1, breast cancer anti-estrogen resistance 1	-1.95062	-3.9464	238	0	147
MGI:1914418	P2y5, purinergic receptor (family A group 5)	-1.76736	-3.93538	319	0	148
MGI:99606	Abca2, ATP-binding cassette, sub-family A (ABC1), member 2	-1.63209	-3.93347	440	0	149
MGI:1921753	5530401J07Rik, RIKEN cDNA 5530401J07 gene	-1.45196	-3.93065	711	0	150
MGI:104558	Rps6ka1, ribosomal protein S6 kinase polypeptide 1	-1.44586	-3.92075	729	0	151
MGI:1338010	Hic1, hypermethylated in cancer 1	-1.87428	-3.91978	275	0	152
MGI:88589	Cyp1a2, cytochrome P450, family 1, subfamily a, polypeptide 2	-3.0976	-3.91448	52	0	153
MGI:1098219	Hmgb3, high mobility group box 3	-1.54322	-3.90348	542	0	154
MGI:1278342	Lect2, leukocyte cell-derived chemotaxin 2	-2.23609	-3.90063	155	0	155
MGI:1914962	Mscp, mitochondrial solute carrier protein	-1.59998	-3.89857	476	0	156
MGI:1915283	2810437L13Rik, RIKEN cDNA 2810437L13 gene	-1.53903	-3.88529	550	0	157
MGI:1328357	Unc119, unc-119 homolog (C. elegans)	-2.07735	-3.87806	191	0	158
MGI:1345283	Slc25a1, solute carrier family 25 (mitochondrial carrier, citrate transporter), member 1	-1.67209	-3.871	399	0	159
MGI:2137353	Trim7, tripartite motif protein 7	-2.31742	-3.87088	136	0	160
MGI:1931307	Slc19a3, solute carrier family 19 (sodium/hydrogen exchanger), member 3	-3.35159	-3.86842	46	0	161
MGI:108570	Fzd7, frizzled homolog 7 (Drosophila)	-1.53256	-3.86253	561	0	162
MGI:1919725	Ssbp3, single-stranded DNA binding protein 3	-1.46052	-3.86092	689	0	163
MGI:1915835	Rtn4, reticulon 4	-1.87813	-3.85185	274	0	164
MGI:1916299	Cml5, camello-like 5	-5.27341	-3.85083	14	0	165
MGI:1924001	Chd9, chromodomain helicase DNA binding protein 9	-2.52737	-3.84007	102	0	166
MGI:2149820	Nans, N-acetylneuraminic acid synthase (sialic acid synthase)	-1.47809	-3.82955	640	0	167
MGI:96790	Lipe, lipase, hormone sensitive	-1.57809	-3.8271	494	0	168
MGI:88031	Anxa7, annexin A7	-1.64132	-3.82203	430	0	169
MGI:88127	B2m, beta-2 microglobulin	-1.98721	-3.81571	223	0	170
MGI:1195463	Mr1, major histocompatibility complex, class I-related	-2.02661	-3.80488	209	0	171
MGI:1918836	Ifih1, interferon induced with helicase C domain 1	-1.99695	-3.80276	217	0	172
AJ309276	NO NAME, partial mRNA for immunoglobulin heavy chain variab	-3.06206	-3.79888	53	0	173
MGI:1917056	Slc39a11, solute carrier family 39 (metal ion transporter), member 11	-1.52077	-3.79283	579	0	174
MGI:106651	Ly6e, lymphocyte antigen 6 complex, locus E	-2.5957	-3.7886	96	0	175
MGI:1929772	Dpysl5, dihydropyrimidinase-like 5	-1.87907	-3.78367	273	0	176
MGI:1859660	Atp8b2, Atpase, class I, type 8B, member 2	-1.88172	-3.78031	271	0	177
MGI:1858222	38239, septin 9	-1.86781	-3.77337	278	0	178
MGI:98389	Spp1, secreted phosphoprotein 1	-1.83483	-3.76127	294	0	179
MGI:107387	Aqp4, aquaporin 4	-3.83128	-3.75721	32	0	180
MGI:1914098	0610025O11Rik, RIKEN cDNA 0610025O11 gene	-1.53516	-3.75466	555	0	181
MGI:1277098	Ptp4a3, protein tyrosine phosphatase 4a3	-1.69854	-3.75105	380	0	182
MGI:108460	Fzd8, frizzled homolog 8 (Drosophila)	-1.92114	-3.74821	249	0	183
MGI:1196259	Tnfsf12, tumor necrosis factor (ligand) superfamily, member 12	-1.51657	-3.74783	585	0	184
MGI:98224	Saa4, serum amyloid A 4	-1.77883	-3.74072	310	0	185
MGI:1277989	Shmt2, serine hydroxymethyl transferase 2 (mitochondrial)	-1.38	-3.72005	875	0	186
MGI:108068	Cxcl1, chemokine (C-X-C motif) ligand 1	-2.34151	-3.71883	130	0	187
MGI:95923	H2-DMb2, histocompatibility 2, class II, locus Mb2	-2.37173	-3.71758	126	0	188
MGI:1316737	G0s2, G0/G1 switch gene 2	-2.99076	-3.71272	60	0	189
MGI:95708	Ghr, growth hormone receptor	-2.08845	-3.70313	186	0	190
MGI:1339753	Csf1, colony stimulating factor 1 (macrophage)	-1.83692	-3.70055	292	0	191
MGI:1924134	Cyfip2, cytoplasmic FMR1 interacting protein 2	-1.79549	-3.67105	304	0	192
MGI:97631	Pmp22, peripheral myelin protein	-2.37986	-3.66522	125	0	193
MGI:2177632	Cys1, cystin 1	-2.22871	-3.65996	160	0	194
MGI:1261838	Nit2, nitrilase family, member 2	-1.54841	-3.6578	530	0	195
MGI:88568	Cutl1, cut-like 1 (Drosophila)	-1.54387	-3.6566	540	0	196
MGI:1915383	5730591C18Rik, RIKEN cDNA 5730591C18 gene	-1.54556	-3.65475	533	0	197
MGI:1929063	Copz1, coatomer protein complex, subunit zeta 1	-1.37579	-3.64606	890	0	198
MGI:1201408	Srpk2, serine/arginine-rich protein specific kinase 2	-1.55168	-3.64507	523	0	199
MGI:1925638	Mvp, major vault protein	-1.32179	-3.63941	1068	0	200
MGI:1915756	Catnbip1, catenin beta interacting protein 1	-1.70386	-3.63937	370	0	201
MGI:1347354	Homer2, homer homolog 2 (Drosophila)	-2.03483	-3.63619	204	0	202
MGI:99778	Gpd2, glycerol phosphate dehydrogenase 2, mitochondrial	-1.55085	-3.63366	525	0	203
MGI:1920894	2210039B01Rik, RIKEN cDNA 2210039B01 gene	-2.07852	-3.6302	190	0	204
MGI:1913787	2510048O06Rik, RIKEN cDNA 2510048O06 gene	-1.41707	-3.62812	788	0	205
MGI:1919607	2210016L21Rik, RIKEN cDNA 2210016L21 gene	-1.477	-3.62775	645	0	206
MGI:1919029	Mir, c-mir, cellular modulator of immune recognition	-1.73111	-3.62528	349	0	207
MGI:1914476	Tmem19, transmembrane protein 19	-1.66654	-3.62462	405	0	208
MGI:1933134	Tusc3, tumor suppressor candidate 3	-1.56276	-3.62301	509	0	209
MGI:88116	Atp6v0c, ATPase, H+ transporting, lysosomal V0 subunit C	-1.91156	-3.62167	258	0	210
MGI:103575	Skp1a, S-phase kinase-associated protein 1A	-1.34454	-3.61954	980	0	211
MGI:1917070	1810059H22Rik, RIKEN cDNA 1810059H22 gene	-1.89606	-3.619	265	0	212
MGI:88177	Bmp2, bone morphogenetic protein 2	-1.60977	-3.61378	465	0	213
MGI:95657	Gas2, growth arrest specific 2	-1.78119	-3.6119	309	0	214
MGI:96570	Inhba, inhibin beta-A	-2.20449	-3.60734	169	0	215
MGI:1098275	Gse1, genetic suppressor element 1	-1.66506	-3.60546	407	0	216
MGI:1917059	1810046K07Rik, RIKEN cDNA 1810046K07 gene	-2.61294	-3.5995	94	0	217
MGI:107587	Isgf3g, interferon dependent positive acting transcription factor 3 gamma	-1.71528	-3.59622	363	0	218
MGI:2386711	Txnrd3, thioredoxin reductase 3	-1.65223	-3.58884	417	0	219
MGI:102706	Fdft1, farnesyl diphosphate farnesyl transferase 1	-1.68066	-3.58146	388	0	220
MGI:2139258	AV216087, expressed sequence AV216087	-1.79311	-3.57791	307	0	221
MGI:1195261	Eef2k, eukaryotic elongation factor-2 kinase	-1.67573	-3.57774	394	0	222
MGI:88175	Manba, mannosidase, beta A, lysosomal	-1.85822	-3.57757	284	0	223
MGI:109656	Lasp1, LIM and SH3 protein 1	-1.80579	-3.57707	299	0	224
MGI:1924143	Lass2, longevity assurance homolog 2 (S. cerevisiae)	-1.51194	-3.57599	594	0	225
MGI:88347	Cd8b, CD8 antigen, beta chain	-1.76167	-3.57518	324	0	226
MGI:104590	Acrv1, acrosomal vesicle protein 1	-2.14804	-3.56061	177	0	227
MGI:1916937	Ypel5, yippee-like 5 (Drosophila)	-1.48875	-3.555	629	0	228
MGI:1321385	Entpd5, ectonucleoside triphosphate diphosphohydrolase 5	-1.87054	-3.55336	276	0	229
MGI:1341188	Ntn3, netrin 3	-2.0477	-3.53596	200	0	230
MGI:1921456	2610511M17Rik, RIKEN cDNA 2610511M17 gene	-1.47809	-3.53488	639	0	231
MGI:1926834	Fn3k, fructosamine 3 kinase	-1.90897	-3.5343	259	0	232
MGI:95824	Nr3c1, nuclear receptor subfamily 3, group C, member 1	-1.47641	-3.53209	647	0	233
MGI:1915518	Zdhhc21, zinc finger, DHHC domain containing 21	-1.51312	-3.52845	591	0	234
MGI:98347	Snrpn, small nuclear ribonucleoprotein N	-1.73521	-3.52532	346	0	235
MGI:1924309	4931408D14Rik, RIKEN cDNA 4931408D14 gene	-2.32073	-3.51656	135	0	236
MGI:1919189	2310076O14Rik, RIKEN cDNA 2310076O14 gene	-2.7842	-3.51403	83	0	237
MGI:1921876	4930429O20Rik, RIKEN cDNA 4930429O20 gene	-1.6696	-3.51077	403	0	238
MGI:1918956	1200006F02Rik, RIKEN cDNA 1200006F02 gene	-1.98147	-3.50252	226	0	239
MGI:1915553	9130005N14Rik, RIKEN cDNA 9130005N14 gene	-1.49906	-3.49967	610	0	240
MGI:1915025	5830458K16Rik, RIKEN cDNA 5830458K16 gene	-2.13909	-3.49796	179	0	241
MGI:88453	Col3a1, procollagen, type III, alpha 1	-2.50384	-3.49676	104	0	242
MGI:1914342	Gatm, glycine amidinotransferase (L-arginine:glycine amidinotransferase)	-1.70324	-3.49029	372	0	243
MGI:95484	Tnfrsf6, tumor necrosis factor receptor superfamily, member 6	-1.46255	-3.48316	682	0	244
MGI:1096880	Phlda1, pleckstrin homology-like domain, family A, member 1	-2.10351	-3.4807	182	0	245
MGI:96629	Jak2, Janus kinase 2	-1.38709	-3.47329	854	0	246
MGI:1916452	2610009E16Rik, RIKEN cDNA 2610009E16 gene	-1.47325	-3.46876	653	0	247
MGI:1860418	Nagk, N-acetylglucosamine kinase	-1.48784	-3.46872	630	0	248
MGI:96590	Irf1, interferon regulatory factor 1	-1.89895	-3.46673	262	0	249
MGI:1298232	Gzmk, granzyme K	-2.48629	-3.4661	107	0	250
MGI:88278	Serpina6, serine (or cysteine) proteinase inhibitor, clade A, member 6	-2.51887	-3.46485	103	0	251
MGI:1919164	Antxr2, anthrax toxin receptor 2	-1.52037	-3.4643	581	0	252
MGI:1930265	Osbpl5, oxysterol binding protein-like 5	-2.04754	-3.45672	201	0	253
MGI:3693832	Aktip, thymoma viral proto-oncogene 1 interacting protein	-1.57848	-3.4559	492	0	254
MGI:95678	Gda, guanine deaminase	-2.21545	-3.44745	164	0	255
MGI:1916051	Elovl5, ELOVL family member 5, elongation of long chain fatty acids (yeast)	-1.90419	-3.43836	260	0	256
MGI:1347002	Angptl2, angiopoietin-like 2	-1.61687	-3.43808	453	0	257
MGI:2443955	9430095K15Rik, RIKEN cDNA 9430095K15 gene	-1.43874	-3.4344	749	0	258
MGI:1918190	Dap, death-associated protein	-1.51641	-3.43331	586	0	259
MGI:1917627	1810063P04Rik, RIKEN cDNA 1810063P04 gene	-3.13587	-3.42863	49	0	260
MGI:1924059	Bri3bp, Bri3 binding protein	-1.48402	-3.42217	635	0	261
MGI:1891750	Mycbp, c-myc binding protein	-1.3636	-3.41814	922	0	262
MGI:2145458	9030611N15Rik, RIKEN cDNA 9030611N15 gene	-2.47732	-3.41637	109	0	263
MGI:102963	Temt, thioether S-methyltransferase	-2.68765	-3.41419	90	0	264
MGI:95414	Ercc3, excision repair cross-complementing rodent repair deficiency, complementation group 3	-1.31832	-3.41221	1079	0	265
MGI:1855694	G1p2, interferon, alpha-inducible protein	-1.69344	-3.40751	383	0	266
MGI:1923566	1110034A24Rik, RIKEN cDNA 1110034A24 gene	-1.5547	-3.4071	520	0	267
MGI:1916384	2200001I15Rik, RIKEN cDNA 2200001I15 gene	-2.42947	-3.40412	119	0	268
AB023299	NO NAME, mRNA for natural polyreactive IgA antibody, parti	-2.54001	-3.40344	99	0	269
MGI:1927354	C1d, nuclear DNA binding protein	-1.44369	-3.40265	736	0	270
MGI:1309515	Gsta4, glutathione S-transferase, alpha 4	-1.67614	-3.40018	393	0	271
MGI:1913765	Cul7, cullin 7	-1.54091	-3.39687	544	0	272
MGI:1201671	Synj2, synaptojanin 2	-2.06225	-3.38787	194	0	273
MGI:1927868	Pex14, peroxisomal biogenesis factor 14	-1.46751	-3.38539	671	0	274
MGI:1933830	Enpp5, ectonucleotide pyrophosphatase/phosphodiesterase 5	-1.63473	-3.3737	436	0	275
MGI:1196314	Dhrs1, dehydrogenase/reductase (SDR family) member 1	-1.66353	-3.37169	410	0	276
M14414	Mouse 5.4S ribosomal small nuclear RNA.	-3.48223	-3.37161	42	0	277
MGI:1931461	Pmp47, peroxisomal integral membrane protein 47	-1.53823	-3.37071	552	0	278
MGI:1914879	2410030K01Rik, RIKEN cDNA 2410030K01 gene	-1.47043	-3.36952	660	0	279
MGI:103063	Stat1, signal transducer and activator of transcription 1	-1.98158	-3.36721	225	0	280
MGI:1929938	Perp, PERP, TP53 apoptosis effector	-1.69908	-3.36481	377	0	281
MGI:2136282	Sult1b1, sulfotransferase family 1B, member 1	-2.44614	-3.36464	114	0	282
MGI:1918999	Adh6-ps1, alcohol dehydrogenase 6 (class V), pseudogene 1	-2.89062	-3.36425	70	0	283
MGI:105992	Tkt, transketolase	-1.62197	-3.36102	446	0	284
MGI:88184	Bmyc, brain expressed myelocytomatosis oncogene	-2.13872	-3.35174	181	0	285
MGI:107739	Casp3, caspase 3, apoptosis related cysteine protease	-1.45548	-3.35149	704	0	286
MGI:2156764	Stard4, StAR-related lipid transfer (START) domain containing 4	-1.71647	-3.34711	360	0	287
MGI:1914090	0610008N23Rik, RIKEN cDNA 0610008N23 gene	-1.44778	-3.34505	723	0	288
MGI:1914240	2410001H17Rik, RIKEN cDNA 2410001H17 gene	-1.50593	-3.33962	598	0	289
MGI:1929215	Vps41, vacuolar protein sorting 41 (yeast)	-1.33449	-3.33944	1020	0	290
MGI:108470	St6gal1, beta galactoside alpha 2,6 sialyltransferase 1	-1.58576	-3.33737	486	0	291
X04211	Mouse embryo 7S small cytoplasmic RNA.	-1.60928	-3.33713	466	0	292
MGI:1914989	4930570C03Rik, RIKEN cDNA 4930570C03 gene	-1.58944	-3.32763	485	0	293
MGI:107784	Zfp74, zinc finger protein 74	-1.56357	-3.32675	507	0	294
MGI:1914075	Rnf186, ring finger protein 186	-2.26259	-3.32573	150	0	295
MGI:1924164	2610016E04Rik, RIKEN cDNA 2610016E04 gene	-2.46133	-3.3243	110	0	296
MGI:1347081	Poli, polymerase (DNA directed), iota	-1.63773	-3.32391	434	0	297
MGI:95405	Ephx1, epoxide hydrolase 1, microsomal	-2.20791	-3.31369	166	0	298
Y08364	NO NAME, mRNA for monoclonal antibody 4A6 Fab fragment, heav	-2.63123	-3.31355	93	0	299
MGI:88253	Car8, carbonic anhydrase 8	-2.24543	-3.30698	154	0	300
MGI:1914873	Tm7sf3, transmembrane 7 superfamily member 3	-1.457	-3.30572	697	0	301
MGI:1298393	Sh3md1, SH3 multiple domains 1	-1.65797	-3.30449	412	0	302
MGI:1914280	Fancl, Fanconi anemia, complementation group L	-1.46967	-3.30164	663	0	303
MGI:1306815	Cyp2c40, cytochrome P450, family 2, subfamily c, polypeptide 40	-3.67201	-3.29796	36	0	304
MGI:1925246	D730039F16Rik, RIKEN cDNA D730039F16 gene	-1.83131	-3.29642	295	0	305
[truncated: 1,857 more rows]
