# Supplementary material for: Short-Term Calorie Restriction in Male Mice Feminizes Gene Expression and Alters Key Regulators of Conserved Aging Regulatory Pathways
Source: PLoS One. 2009 Apr 16;4(4):e5242. doi: 10.1371/journal.pone.0005242 (PMC2667255; doi:10.1371/journal.pone.0005242)
Supplement: Table S4 — Primer sequences used for Q-RT-PCR. (0.02 MB XLS) [file pone.0005242.s004.xls]

## Sheet: Primer sequences
Table S4. Primer sequences used for Q-RT-PCR.
Ar	Forward	CTGTCACTACGGAGCTCTCACTTGT
Ar	Reverse	TTCCGGAGACGACAAGATGGGC
Blm	Forward	CAGGGATGTGATCTGCATTGACAA
Blm	Reverse	ACTGAATGGAACACAGCTTCGTCTT
Cdkn1a	Forward	GGACAAGAGGCCCAGTACTTCCT
Cdkn1a	Reverse	CACTTCAGGGTTTTCTCTTGCAGA
Ddit4	Forward	CTCTTGTCCGCAATCTTCGCT
Ddit4	Reverse	GGACACCCCATCCAGGTATGA
Foxo1	Forward	TCATCACCAAGGCCATCGAGAGCTCA
Foxo1	Reverse	TGGATTGAGCATCCACCAAGAACT
Foxo3	Forward	AACGGCTCACTTTGTCCCAGATCT
Foxo3	Reverse	GGTTGATGATCCACCAAGAGCTCT
Fst	Forward	TCTGCCTCCTGCTGCTGCTACT
Fst	Reverse	CGTTGAAAATCATCCACTTGAAGAG
G6pc	Forward	AGAGACTGTGGGCATCAATCTCCT
G6pc	Reverse	CACAGGTGACAGGGAACTGCTTTA
Ghbp	Forward	GGATAATTCTGGAGTATGAAATTCAG
Ghbp	Reverse	ATACAGGTGGTTGTCAATCTCTTGA
Ghr	Forward	CTACAAATGGTGATTTGCTGGACCA
Ghr	Reverse	CTGAATTTCATACTCCAGAATTATCC
Igf1	Forward	TGTGGACCGAGGGGCTTTTACT
Igf1	Reverse	GATAGAGCGGGCTGCTTTTGTA
Igfbp3	Forward	CAGGCAGCCTAAGCACCTACCT
Igfbp3	Reverse	GATGGAACTTGGAATCGGTCACT
Igfbp4	Forward	AAATCGAAGCCATCCAGGAAAGCCT
Igfbp4	Reverse	ATGATGAAGAGGTCTTCGTGGGTAC
Igfbp7	Forward	AACCCCTGTCCTCATCTGGAACAA
Igfbp7	Reverse	AGCGTCCTCCTTACTTAGAGGAGAT
Klkb1	Forward	TTCAACCGAGTGGGTTATTTTGT
Klkb1	Reverse	TACTGGGCATCTGGGGTGTAG
Lepr	Forward	AGCCATTACCTAAGAACCCCTTCAA
Lepr	Reverse	CAGAGGCGAATCATCTATGACTTCAG
Nedd4l	Forward	AACCACAACAACAGGAGTACTCAGT
Nedd4l	Reverse	GCCTCAGGCTCCAAATCTTCACT
Pck1	Forward	GATGACATTGCCTGGATGAAGTTTGA
Pck1	Reverse	GGTGAAGATGGTGTTTTTCTGGATG
Ppargc1a	Forward	AGCGACCAATCGGAAATCATATCCA
Ppargc1a	Reverse	CCAGTGTCTCTGTGAGAACCGCTA
Rpl4	Forward	GAGAGGAGCGTGGCCTTCTCCTC
Rpl4	Reverse	CTCTCCCTTTTCGGAGTACACCGA
Sgk	Forward	GCTGTCCTGTATGAGATGCTCTACGG
Sgk	Reverse	TCGGGATCGAAGTGCCGAAGGT
Sgk2	Forward	TGAAGATCAAACTTGCCCCAAGGA
Sgk2	Reverse	ATCTAGCAGTTCTTAGGATGGGACG
Tert	Forward	GAACTGATGTGGAAGATGAAAGTAGA
Tert	Reverse	ATGACCTAAGCAGCTGTACCACGTAT
Trp53inp1	Forward	GCATGTCTGTCTATGCTGTGCACA
Trp53inp1	Reverse	GCGACGGAGACCATTTCTGTTCAAA
D3Ucla1 (Control)	Forward	GCTCTGGAGAATATAGATCCTGCTA
D3Ucla1 (Control)	Reverse	GCAAGGAAATTCCCTTTAGTTTGCA
Masp2 (Control)	Forward	CATCACCTTTGCCACTGACGAGT
Masp2 (Control)	Reverse	TCCATCTTTCTGACAGACAGCAGTGA
